# Supplementary material for: Defense against territorial intrusion is associated with DNA methylation changes in the honey bee brain
Source: BMC Genomics. 2018 Mar 26;19:216. doi: 10.1186/s12864-018-4594-0 (PMC5870497; doi:10.1186/s12864-018-4594-0)
Supplement: Supplementary file 1 — Table S1. DMRs between control and aggressive bees at 5 min post interaction. (XLSX 36 kb) [file 12864_2018_4594_MOESM1_ESM.xlsx]

## Sheet: Sheet1
Table S1 - DMRs between control and aggressive bees at 5 minutes post interaction. (Difference = Control - Aggressive)
Chromosome	Start	End	Significant Difference	Sig. Hypermethylation	Sig. Hypomethylation	Total Difference	Total Hypermethylation	Total Hypomethylation	Comb-P slk p-value	Comb-P slk sidak p-value	Comb-P FDR	LOC_gene	LOC_gene2	LOC_gene_dist	GB_gene	GB_gene_dist	Bee RNA	Bee Protein	Gene description	LOC_gene BLAST Fly gene	LOC_gene BLAST Fly RNA	LOC_gene BLAST Fly protein	LOC_gene BLAST score	LOC_gene BLAST eVal	GB_gene BLAST Fly gene	GB_gene BLAST Fly gene eVal	DMR gene overlaps
Group8.8	941188	942020	6.90255	6.90255	0	9.08991	9.08991	0	3.72e-08	5.28e-06	0.000263103	LOC100577232	LOC100577232	534	GB43814	435	XM_003250305.1	XP_003250353.1	PREDICTED: hypothetical protein LOC100577232 [Apis mellifera]	CG5316	NM_142548.1	NP_650805.1	27.7	2.2	CG42340	1.78e-46	NA
Group8.8	924008	924820	-5.1068	0	-5.1068	-5.49387	0	-5.49387	6.21e-08	9.02e-06	0.000263103	LOC413103	LOC413103	0	GB43921	0	XM_396554.3	XP_396554.3	PREDICTED: cysteine and histidine-rich protein 1 homolog [Apis mellifera]	CG32486	NM_139508.3	NP_647765.1	452	2e-156	CG32486	8.24e-157	GB43921
Group8.8	182405	183570	-4.31931	0	-4.31931	-4.32887	0.0470828	-4.37595	8.57e-06	0.0008676	0.0225117	LOC100577479	LOC100577479	0	GB43871	0	XM_003250308.1	XP_003250356.1	PREDICTED: pikachurin-like [Apis mellifera]	trol	NM_001258563.1	NP_001245492.1	194	3e-52	NA	8.8e-56	GB43871
Group8.9	43250	44617	-4.23113	0	-4.23113	-6.10496	0.528617	-6.63358	1.06e-05	0.0009164	0.0225117	LOC100577686	LOC100577686	0	GB41838	0	XM_003250438.1	XP_003250486.1	PREDICTED: hypothetical protein LOC100577686 [Apis mellifera]	hyd	NM_079572.3	NP_524296.2	23.9	6.5	NA	NA	GB41839,GB41838
