# Supplementary material for: Defense against territorial intrusion is associated with DNA methylation changes in the honey bee brain
Source: BMC Genomics. 2018 Mar 26;19:216. doi: 10.1186/s12864-018-4594-0 (PMC5870497; doi:10.1186/s12864-018-4594-0)
Supplement: Supplementary file 2 — Table S2. DMRs between control and aggressive bees at 120 min post interaction. (XLSX 61 kb) [file 12864_2018_4594_MOESM2_ESM.xlsx]

## Sheet: Sheet1
Table S2 - DMRs between control and aggressive bees at 120 minutes post interaction. (Difference = Control - Aggressive)
Chromosome	Start	End	Significant Difference	Sig. Hypermethylation	Sig. Hypomethylation	Total Difference	Total Hypermethylation	Total Hypomethylation	Comb-P slk p-value	Comb-P slk sidak p-value	Comb-P FDR	LOC_gene	LOC_gene2	LOC_gene_dist	GB_gene	GB_gene_dist	Bee RNA	Bee Protein	Gene description	LOC_gene BLAST Fly gene	LOC_gene BLAST Fly RNA	LOC_gene BLAST Fly protein	LOC_gene BLAST score	LOC_gene BLAST eVal	GB_gene BLAST Fly gene	GB_gene BLAST Fly gene eVal	DMR gene overlaps
Group2.11	971559	972170	-3.1167	0.64207	-3.75877	-3.1167	0.64207	-3.75877	3.11e-18	5.87e-16	2.33e-14	LOC410127	RhoGEF2	0	GB50814	0	XM_393610.4	XP_393610.4	PREDICTED: rho guanine nucleotide exchange factor 12 [Apis mellifera]	RhoGEF2	NM_057969.5	NP_477317.1	372	1e-104	NA	6.29e-79	GB50814
Group2.11	900874	901657	-4.40466	0	-4.40466	-4.40466	0	-4.40466	7.51e-16	1.15e-13	2.81e-12	LOC552307	LOC552307	0	GB50751	0	XM_624682.3	XP_624685.2	PREDICTED: probable arginyl-tRNA synthetase, mitochondrial-like [Apis mellifera]	CG10092	NM_141488.3	NP_649745.3	386	9e-127	CG10092	9.42e-127	GB50807,GB50751
Group10.27	444807	445611	4.26514	4.26514	0	4.26514	4.26514	0	3.5e-09	5.03e-07	5.5e-06	LOC100576130	LOC100576130	92	GB48796	92	XM_003251280.1	XP_003251328.1	PREDICTED: hypothetical protein LOC100576130 [Apis mellifera]	Dh44	NM_001104255.2	NP_001097725.1	54.3	7e-09	Dh44	1.63e-08	GB48796
Group2.11	972429	972501	1.47189	1.47189	0	1.47189	1.47189	0	3.68e-09	5.9e-06	5.5e-06	LOC410127	RhoGEF2	0	GB50814	0	XM_393610.4	XP_393610.4	PREDICTED: rho guanine nucleotide exchange factor 12 [Apis mellifera]	RhoGEF2	NM_057969.5	NP_477317.1	372	1e-104	NA	6.29e-79	GB50814
Group2.11	974541	975417	-1.23707	0	-1.23707	-1.23707	0	-1.23707	2.96e-09	3.9e-07	5.5e-06	LOC413928	mRpL13	795	GB50815	795	XM_397367.4	XP_397367.1	PREDICTED: 39S ribosomal protein L13, mitochondrial [Apis mellifera]	mRpL13	NM_078874.3	NP_523598.2	244	5e-82	mRpL13	4.9e-82	NA
Group11.16	1336143	1337529	10.9274	10.9274	0	14.5818	14.5818	0	6.44e-09	5.37e-07	8.04e-06	LOC412591	Dh31-R1	0	GB47217	0	XM_396046.4	XP_396046.4	PREDICTED: calcitonin receptor [Apis mellifera]	Dh31-R1	NM_165979.2	NP_725278.1	443	7e-153	Dh31-R1	2.24e-148	GB47298,GB47217
Group2.11	877030	877036	1.46336	1.46336	0	1.46336	1.46336	0	8.1e-08	0.001557	8.66e-05	LOC551773	LOC551773	1228	GB50801	1228	XM_624160.2	XP_624163.1	PREDICTED: serine/threonine-protein kinase VRK1-like [Apis mellifera]	ball	NM_143251.1	NP_651508.1	273	4e-83	ball	3.69e-83	GB50801
Group2.11	1612757	1614379	-2.4412	0.618744	-3.05995	-2.40441	0.699928	-3.10434	9.78e-08	6.96e-06	9.15e-05	LOC410887	Sbf	0	GB50853	0	XM_394363.4	XP_394363.4	PREDICTED: myotubularin-related protein 13 isoform 1 [Apis mellifera]	Sbf	NM_169430.3	NP_731633.2	2123	0	Sbf	0	GB50853
Group2.11	885388	885757	-1.39364	0	-1.39364	-1.50473	0	-1.50473	3.6e-07	0.0001127	0.00029948	LOC724162	LOC724162	0	GB50804	0	XM_001119917.2	XP_001119917.2	PREDICTED: 28S ribosomal protein S9, mitochondrial-like, partial [Apis mellifera]	mRpS9	NM_079546.2	NP_524270.2	368	1e-124	mRpS9	5.61e-76	GB50804
Group10.27	571706	572875	-4.6287	0	-4.6287	-5.46468	1.13967	-6.60435	8.39e-07	8.29e-05	0.000628459	LOC410187	LOC410187	0	GB48746	0	XM_393670.4	XP_393670.3	PREDICTED: esterase E4-like [Apis mellifera]	CG5397	NM_134747.3	NP_608591.1	432	9e-142	CG5397	9e-142	GB48746,GB48809
Group2.11	884165	884346	1.27468	1.27468	0	1.51864	1.51864	0	1.09e-06	0.0006928	0.000739171	LOC724162	LOC724162	0	GB50804	0	XM_001119917.2	XP_001119917.2	PREDICTED: 28S ribosomal protein S9, mitochondrial-like, partial [Apis mellifera]	mRpS9	NM_079546.2	NP_524270.2	368	1e-124	mRpS9	5.61e-76	GB50804
Group2.11	906882	907596	3.35517	3.67484	-0.319674	3.50368	4.24203	-0.738353	1.64e-06	0.0002647	0.00102135	LOC552346	deltaCOP	0	GB50750	0	XM_624722.3	XP_624725.1	PREDICTED: coatomer subunit delta isoform 2 [Apis mellifera]	deltaCOP	NM_143755.3	NP_652012.1	650	0	deltaCOP	0	GB50750
Group10.27	578880	580397	-3.93891	0	-3.93891	-4.33653	0.722978	-5.05951	2.03e-06	0.0001544	0.00116855	LOC408276	bel	0	GB48811	0	XM_391829.4	XP_391829.3	PREDICTED: putative ATP-dependent RNA helicase Pl10 [Apis mellifera]	bel	NM_001275450.1	NP_001262379.1	714	0	bel	0	GB48811
Group11.16	1361137	1361996	3.5557	3.5557	0	3.5557	3.5557	0	4.29e-06	0.0005764	0.00214078	LOC409171	LOC409171	0	GB47299	0	XM_392696.4	XP_392696.4	PREDICTED: esterase FE4-like [Apis mellifera]	CG10175	NM_170077.1	NP_732874.1	325	4e-102	CG10175	3.87e-102	GB47299,GB47217
Group2.11	950523	952842	-4.18222	0	-4.18222	-4.60048	0	-4.60048	4.2e-06	0.0002092	0.00214078	LOC410127	RhoGEF2	0	GB50813	0	XM_393610.4	XP_393610.4	PREDICTED: rho guanine nucleotide exchange factor 12 [Apis mellifera]	RhoGEF2	NM_057969.5	NP_477317.1	372	1e-104	NA	2.5e-100	GB50813
Group8.11	442257	445214	-1.76339	0	-1.76339	-9.12233	0	-9.12233	7.75e-06	0.0003025	0.00362464	LOC552432	LOC552432	0	GB52826	0	XM_624806.3	XP_624809.2	PREDICTED: transmembrane protein 184C-like [Apis mellifera]	CG5850	NM_001259027.1	NP_001245956.1	484	5e-168	CG5850	3.35e-163	GB52826
Group2.11	1418656	1418747	-1.22481	0	-1.22481	-1.22481	0	-1.22481	8.69e-06	0.01097	0.00382894	LOC725826	LOC725826	0	GB50841	0	XM_003249768.1	XP_003249816.1	PREDICTED: caseinolytic peptidase B protein homolog [Apis mellifera]	Mbs	NM_001259858.2	NP_001246787.1	50.8	1e-06	Torsin	6.45e-10	GB50841,GB50729
Group10.27	377568	378833	2.49348	2.49348	0	2.49348	2.49348	0	1.19e-05	0.001083	0.00493726	LOC410183	fab1	0	GB48795	0	XM_393666.4	XP_393666.4	PREDICTED: 1-phosphatidylinositol-3-phosphate 5-kinase [Apis mellifera]	fab1	NM_137425.3	NP_611269.1	635	0	fab1	0	GB48795
Group2.11	1022434	1023078	1.78776	1.78776	0	2.13784	2.13784	0	1.48e-05	0.002647	0.0058241	LOC409039	LOC409039	0	GB50819	0	XM_392567.4	XP_392567.3	PREDICTED: hypothetical protein LOC409039 isoform 1 [Apis mellifera]	CG43154	NM_167309.3	NP_727567.1	730	0	CG43154	0	GB50819
Group10.27	593683	594526	-1.9193	0	-1.9193	-2.46609	0	-2.46609	1.76e-05	0.002406	0.00658107	LOC410189	LOC410189	0	GB48745	0	XM_393672.4	XP_393672.2	PREDICTED: 5'-nucleotidase domain-containing protein 3-like [Apis mellifera]	CG1814	NM_136655.4	NP_610499.2	697	0	CG1814	0	GB48745
Group16.2	537326	538094	-2.33759	0.201668	-2.53926	-2.71565	0.228064	-2.94371	2.53e-05	0.003798	0.00823895	LOC100577610	LOC100577610	0	GB54329	0	XM_003249116.1	XP_003249164.1	PREDICTED: uncharacterized WD repeat-containing protein YPL183C-like, partial [Apis mellifera]	CG33172	NM_176738.2	NP_788911.2	197	3e-52	CG33172	1.62e-52	GB54329
Group2.11	1610358	1611639	-2.09696	0	-2.09696	-2.58766	0.0536251	-2.64129	2.46e-05	0.002217	0.00823895	LOC410887	Sbf	0	GB50853	0	XM_394363.4	XP_394363.4	PREDICTED: myotubularin-related protein 13 isoform 1 [Apis mellifera]	Sbf	NM_169430.3	NP_731633.2	2123	0	Sbf	0	GB50853
GroupUn54	45282	45971	2.40705	2.40705	0	3.4758	3.4758	0	2.42e-05	0.004055	0.00823895	LOC413873	ssp3	0	GB45755	0	XM_397312.4	XP_397312.4	PREDICTED: S phase cyclin A-associated protein in the endoplasmic reticulum [Apis mellifera]	ssp3	NM_136073.2	NP_609917.2	358	6e-102	ssp3	5.86e-102	GB45755
GroupUn54	215907	217400	2.3318	2.3318	0	2.3318	2.3318	0	3.1e-05	0.002397	0.00968007	LOC414028	LOC414028	460	GB45749	460	XM_397464.4	XP_397464.4	PREDICTED: sorting nexin-4-like [Apis mellifera]	Snx3	NM_141957.3	NP_650214.1	63.5	1e-11	Snx3	1.1e-11	GB45749
Group5.8	494591	495949	0.850484	0.850484	0	8.43422	8.43422	0	3.24e-05	0.002748	0.00969117	LOC100578407	LOC100578407	344	GB40909	606	XM_003249752.1	XP_003249800.1	PREDICTED: hypothetical protein LOC100578407 [Apis mellifera]	SMC1	NM_142954.3	NP_651211.2	24.3	7	CG5439	1.74e-27	NA
Group2.11	1086748	1087072	0.840616	0.840616	0	0.840616	0.840616	0	3.71e-05	0.01315	0.0106949	LOC725119	Pld	0	GB50743	0	XM_001121004.2	XP_001121004.2	PREDICTED: phospholipase D1 [Apis mellifera]	Pld	NM_001144138.2	NP_001137610.1	1134	0	Pld	0	GB50743
Group5.14	2531237	2533233	0.937047	0.937047	0	9.94989	10.0272	-0.0772746	4.46e-05	0.002577	0.0123646	LOC412543	LOC412543	0	GB44422	0	XM_623143.3	XP_623146.2	PREDICTED: hypothetical protein LOC412543 isoform 1 [Apis mellifera]	CG10527	NM_137700.3	NP_611544.1	253	3e-80	CG10527	3.24e-80	GB44422
Group2.11	1410323	1410553	-1.91053	0	-1.91053	-1.60497	0.318465	-1.92344	5.58e-05	0.02764	0.0149259	LOC408706	Hsc70cb	333	GB50730	333	XM_623196.3	XP_623199.2	PREDICTED: heat shock 70 kDa protein 4L isoform 1 [Apis mellifera]	Hsc70Cb	NM_001202174.2	NP_001189103.1	796	0	Hsc70Cb	0	GB50730
Group12.16	947496	948858	-1.4171	0	-1.4171	-6.90281	0	-6.90281	6.25e-05	0.005282	0.0161254	LOC409247	LOC409247	0	GB49412	0	XM_623772.3	XP_623775.3	PREDICTED: transcription factor IIIB 90 kDa subunit-like isoform 2 [Apis mellifera]	Brf	NM_142359.2	NP_650616.2	558	0	Brf	0	GB49412
Group2.11	864667	865003	-1.04147	0.404971	-1.44644	-0.952949	0.49349	-1.44644	6.66e-05	0.02263	0.0166211	NA	NA	NA	GB50753	368	NA	XP_001122143.2	PREDICTED: ras-specific guanine nucleotide-releasing factor 1-like [Apis mellifera]	Sos	NM_057249.5	NP_476597.2	170	2e-42	CG4119	2.45e-51	GB50753
Group2.11	866820	866821	-0.711131	0	-0.711131	-0.711131	0	-0.711131	9.88e-05	1	0.023857	LOC551773	LOC551773	6303	GB50753	94	XM_624160.2	XP_624163.1	PREDICTED: serine/threonine-protein kinase VRK1-like [Apis mellifera]	ball	NM_143251.1	NP_651508.1	273	4e-83	CG4119	2.45e-51	GB50753
Group11.16	1459198	1459985	-3.27035	0	-3.27035	-3.86119	0.0953144	-3.9565	0.0001181	0.01719	0.0276317	LOC725195	tra2	187	GB47213	0	XM_001121070.2	XP_001121070.2	PREDICTED: transformer-2 protein homolog beta [Apis mellifera]	tra2	NM_057418.2	NP_476766.1	163	3e-49	CG14317	0.69	GB47213,GB47305
Group1.2	309740	310359	-1.41938	0	-1.41938	-2.533	0	-2.533	0.0001302	0.024	0.0292433	LOC100576700	LOC100576700	7492	GB47717	4383	XM_003249302.1	XP_003249350.1	PREDICTED: neurogenin-3-like [Apis mellifera]	dimm	NM_078887.3	NP_523611.1	125	8e-34	NA	NA	NA
Group7.16	117665	118740	2.46761	2.46761	0	3.1338	3.1338	0	0.0001328	0.01416	0.0292433	LOC725406	LOC725406	734	GB46284	45	XM_001121260.2	XP_001121260.2	PREDICTED: hypothetical protein LOC725406 [Apis mellifera]	CG7028	NM_138166.4	NP_612010.1	80.9	2e-15	NA	NA	GB46284
Group11.16	1324595	1325305	-2.77444	0	-2.77444	-2.98881	0	-2.98881	0.0001427	0.02294	0.0293409	LOC724955	LOC724955	0	GB47295	0	XM_001120856.2	XP_001120856.2	PREDICTED: hypothetical protein LOC724955 [Apis mellifera]	spoon	NM_131993.3	NP_572221.1	171	6e-46	spoon	2.25e-60	GB47295
Group14.10	419777	420427	-2.43022	0	-2.43022	-2.53863	0	-2.53863	0.0001376	0.02414	0.0293409	LOC551709	sl	0	GB43730	0	XM_624098.3	XP_624101.3	PREDICTED: 1-phosphatidylinositol-4,5-bisphosphate phosphodiesterase gamma-1 [Apis mellifera]	sl	NM_057378.2	NP_476726.2	1179	0	sl	0	GB43730
Group2.11	973850	974004	-1.72815	0	-1.72815	-1.73349	0.0979774	-1.83147	0.000145	0.103	0.0293409	LOC410127	RhoGEF2	885	GB50814	885	XM_393610.4	XP_393610.4	PREDICTED: rho guanine nucleotide exchange factor 12 [Apis mellifera]	RhoGEF2	NM_057969.5	NP_477317.1	372	1e-104	NA	6.29e-79	NA
Group1.34	793910	794018	-0.3505	0	-0.3505	-0.186348	0.164152	-0.3505	0.0001582	0.1557	0.0311696	LOC408578	LOC408578	0	GB42252	0	XM_392120.4	XP_392120.2	PREDICTED: armadillo repeat-containing protein 6 homolog [Apis mellifera]	CG5721	NM_137462.4	NP_611306.1	362	9e-120	CG5721	9.88e-120	GB42252
Group14.9	1323163	1323744	1.2426	1.2426	0	1.11428	1.2426	-0.128324	0.0001658	0.03243	0.0318293	LOC552373	LOC552373	3389	GB43556	0	XM_624747.3	XP_624750.1	PREDICTED: dolichyldiphosphatase 1-like [Apis mellifera]	CG12746	NM_169067.5	NP_730949.2	45.8	1e-05	CG17018	2.79e-127	GB43556
Group16.2	358473	358709	0.187076	0.662083	-0.475006	1.13677	1.61178	-0.475006	0.0001769	0.08292	0.0331113	LOC409688	LOC409688	0	GB54379	0	XM_393185.3	XP_393185.3	PREDICTED: cleavage stimulation factor subunit 1-like isoform 1 [Apis mellifera]	CstF-50	NM_143626.2	NP_651883.1	576	0	CstF-50	0	GB54379
Group2.11	203613	203614	-0.239033	0	-0.239033	-0.239033	0	-0.239033	0.0001861	1	0.0337985	LOC408712	LOC408712	0	GB50779	0	XM_392248.4	XP_392248.4	PREDICTED: BUD13 homolog [Apis mellifera]	CG13625	NM_143015.4	NP_651272.1	283	1e-85	CG13625	1.47e-85	GB50779
Group2.11	924099	924447	-1.47555	0	-1.47555	-1.43833	0.0372158	-1.47555	0.0001896	0.06097	0.0337985	LOC100579003	LOC100579003	0	GB50748	0	XM_003249777.1	XP_003249825.1	PREDICTED: GC-rich sequence DNA-binding factor 1-like [Apis mellifera]	CG1965	NM_141432.3	NP_649689.1	533	1e-175	CG1965	1.4e-175	GB50748
Group1.3	63476	64887	1.427	1.76985	-0.342844	1.80742	2.17843	-0.371001	0.0002048	0.01662	0.035659	LOC550716	LOC550716	0	GB50357	0	XM_623108.3	XP_623111.3	PREDICTED: clathrin heavy chain-like isoform 1 [Apis mellifera]	Chc	NM_057694.2	NP_477042.1	2976	0	Chc	0	GB50357
Group10.26	56829	57494	1.47373	1.83086	-0.357126	1.52291	1.88004	-0.357126	0.0002216	0.03776	0.0377073	LOC551579	LOC551579	306	GB51029	306	XM_623971.3	XP_623974.3	PREDICTED: band 4.1-like protein 5-like [Apis mellifera]	yrt	NM_001144573.1	NP_001138045.1	648	0	yrt	0	NA
Group12.16	3183	4883	-1.45668	0.395941	-1.85262	-1.65748	0.513792	-2.17127	0.0002284	0.0154	0.0380007	LOC413222	LOC413222	0	GB49353	0	XM_396670.4	XP_396670.3	PREDICTED: lamin Dm0-like [Apis mellifera]	Lam	NM_057268.4	NP_476616.1	610	0	LamC	0	GB49353
Group14.9	1268794	1269102	-0.218466	0.850262	-1.06873	-0.218466	0.850262	-1.06873	0.0002576	0.09208	0.0419272	LOC724338	LOC724338	0	GB43565	0	XM_001120159.2	XP_001120159.2	PREDICTED: OTU domain-containing protein 5-A-like [Apis mellifera]	CG6091	NM_168466.4	NP_729724.2	312	2e-98	CG6091	1.91e-98	GB43565
Group11.16	1541513	1542566	-1.72645	0	-1.72645	-1.93667	0	-1.93667	0.0002642	0.02857	0.0420865	LOC550835	LOC550835	236	GB47313	132	XM_623665.3	XP_623668.3	PREDICTED: ATP-dependent RNA helicase p62-like isoform 1 [Apis mellifera]	CG10077	NM_139805.2	NP_648062.2	609	0	CG10077	6.64e-179	GB47313
Group2.11	915216	915702	-0.679106	0	-0.679106	-0.817987	0	-0.817987	0.0002821	0.06485	0.0440017	LOC411955	LOC411955	0	GB50749	0	XM_395423.4	XP_395423.4	PREDICTED: hypothetical protein LOC411955 [Apis mellifera]	cv-d	NM_169676.1	NP_732076.1	360	1e-102	cv-d	1.72e-103	GB50749
Group1.3	36853	36868	1.18789	1.18789	0	1.18789	1.18789	0	0.0003062	0.9053	0.0467861	LOC550706	LOC550706	0	GB50345	0	XM_623099.3	XP_623102.3	PREDICTED: probable phosphorylase b kinase regulatory subunit alpha-like isoform 1 [Apis mellifera]	CG7766	NM_176716.3	NP_788889.2	1831	0	CG7766	0	GB50345
Group14.9	1340360	1341465	2.08022	2.08022	0	3.16739	3.22543	-0.0580475	0.0003155	0.03244	0.047243	LOC725179	LOC725179	0	GB43631	0	XM_001121057.2	XP_001121057.2	PREDICTED: inositol hexakisphosphate and diphosphoinositol-pentakisphosphate kinase-like [Apis mellifera]	l(1)G0196	NM_001103571.2	NP_001097041.2	1553	0	l(1)G0196	0	GB43631
