# Supplementary material for: Defense against territorial intrusion is associated with DNA methylation changes in the honey bee brain
Source: BMC Genomics. 2018 Mar 26;19:216. doi: 10.1186/s12864-018-4594-0 (PMC5870497; doi:10.1186/s12864-018-4594-0)
Supplement: Supplementary file 4 — Table S3. Details of GO enrichments for Differentially expressed genes from Shpigler et al. 2017a [34] that overlap suggestive CpGs. (XLSX 47 kb) [file 12864_2018_4594_MOESM4_ESM.xlsx]

## Sheet: Sheet1
Table S3 - Details of GO enrichments for Differentially expressed genes from Shpigler et al. 2017a that overlap suggestive CpGs
120-Minute DEGs that overlap 5-Minute CpGs
Process							Function							Component
GO term	Description	P-value	FDR q-value	Enrichment (N, B, n, b)			GO term	Description	P-value	FDR q-value	Enrichment (N, B, n, b)			GO term	Description	P-value	FDR q-value	Enrichment (N, B, n, b)
GO:0031323	regulation of cellular metabolic process	0.00022	1	1.49 (6075,1241,220,67)			GO:0010485	H4 histone acetyltransferase activity	2.37e-05	0.058	18.41 (6075,6,220,4)			GO:0044428	nuclear part	7.25e-06	0.0085	1.75 (6075,917,220,58)
GO:0019222	regulation of metabolic process	0.000357	1	1.44 (6075,1358,220,71)			GO:0004402	histone acetyltransferase activity	0.000679	0.83	4.60 (6075,42,220,7)			GO:0044451	nucleoplasm part	1.46e-05	0.00857	2.53 (6075,273,220,25)
GO:0060255	regulation of macromolecule metabolic process	0.000461	1	1.47 (6075,1200,220,64)			GO:0061733	peptide-lysine-N-acetyltransferase activity	0.000786	0.641	4.50 (6075,43,220,7)			GO:0005634	nucleus	0.000141	0.0549	1.56 (6075,1082,220,61)
GO:0043044	ATP-dependent chromatin remodeling	0.000725	1	5.34 (6075,31,220,6)										GO:0044424	intracellular part	0.00026	0.076	1.17 (6075,3919,220,166)
GO:0034728	nucleosome organization	0.000786	1	4.50 (6075,43,220,7)										GO:0043234	protein complex	0.000681	0.159	1.48 (6075,1121,220,60)
GO:0051171	regulation of nitrogen compound metabolic process	0.000963	1	1.46 (6075,1136,220,60)										GO:0044545	NSL complex	0.000864	0.169	13.81 (6075,6,220,3)
GO:0080090	regulation of primary metabolic process	0.000982	0.947	1.44 (6075,1209,220,63)
120-Minute DEGs that overlap 120-Minute CpGs
Process							Function							Component
GO term	Description	P-value	FDR q-value	Enrichment (N, B, n, b)			None							GO term	Description	P-value	FDR q-value	Enrichment (N, B, n, b)
GO:0031023	microtubule organizing center organization	0.000188	1	4.84 (6075,41,245,8)										GO:0044428	nuclear part	7.08e-06	0.00829	1.70 (6075,917,245,63)
GO:0008637	apoptotic mitochondrial changes	0.000252	0.85	18.60 (6075,4,245,3)										GO:0044451	nucleoplasm part	1.16e-05	0.00681	2.45 (6075,273,245,27)
GO:0060255	regulation of macromolecule metabolic process	0.000764	1	1.43 (6075,1200,245,69)										GO:0044424	intracellular part	6.06e-05	0.0236	1.18 (6075,3919,245,186)
GO:0051726	regulation of cell cycle	0.000936	1	1.98 (6075,300,245,24)										GO:0044422	organelle part	0.000122	0.0358	1.34 (6075,1997,245,108)
														GO:0044446	intracellular organelle part	0.000135	0.0316	1.34 (6075,1955,245,106)
														GO:0044427	chromosomal part	0.000419	0.0817	2.06 (6075,301,245,25)
														GO:0000152	nuclear ubiquitin ligase complex	0.000965	0.161	6.20 (6075,20,245,5)
														GO:0032993	protein-DNA complex	0.000989	0.145	8.27 (6075,12,245,4)
120-Minute DEGs that overlap both types of CpGs
Process							Function							Component
GO term	Description	P-value	FDR q-value	Enrichment (N, B, n, b)			None							GO term	Description	P-value	FDR q-value	Enrichment (N, B, n, b)
GO:0051726	regulation of cell cycle	6.85e-05	0.463	3.00 (6075,300,108,16)										GO:1902494	catalytic complex	7.01e-06	0.00821	2.39 (6075,658,108,28)
GO:0010948	negative regulation of cell cycle process	7.34e-05	0.248	4.96 (6075,102,108,9)										GO:0044451	nucleoplasm part	8.45e-05	0.0495	3.09 (6075,273,108,15)
GO:1903723	negative regulation of centriole elongation	0.000313	0.705	56.25 (6075,2,108,2)										GO:0044424	intracellular part	0.000184	0.072	1.25 (6075,3919,108,87)
GO:1903722	regulation of centriole elongation	0.000313	0.529	56.25 (6075,2,108,2)										GO:0044428	nuclear part	0.000195	0.057	1.90 (6075,917,108,31)
GO:0007099	centriole replication	0.000368	0.497	11.25 (6075,20,108,4)										GO:0044422	organelle part	0.000632	0.148	1.46 (6075,1997,108,52)
GO:0098534	centriole assembly	0.000448	0.504	10.71 (6075,21,108,4)										GO:1990234	transferase complex	0.000669	0.131	2.67 (6075,295,108,14)
GO:0045786	negative regulation of cell cycle	0.000522	0.504	3.84 (6075,132,108,9)										GO:0032991	macromolecular complex	0.000764	0.128	1.47 (6075,1908,108,50)
GO:0031023	microtubule organizing center organization	0.000729	0.615	6.86 (6075,41,108,5)
GO:0010564	regulation of cell cycle process	0.000784	0.588	3.33 (6075,169,108,10)
GO:0051171	regulation of nitrogen compound metabolic process	0.000895	0.605	1.68 (6075,1136,108,34)
GO:0010826	negative regulation of centrosome duplication	0.000929	0.57	37.50 (6075,3,108,2)
GO:1902116	negative regulation of organelle assembly	0.000929	0.523	37.50 (6075,3,108,2)
GO:0007257	activation of JUN kinase activity	0.000929	0.483	37.50 (6075,3,108,2)
GO:0046606	negative regulation of centrosome cycle	0.000929	0.448	37.50 (6075,3,108,2)
GO:0046600	negative regulation of centriole replication	0.000929	0.418	37.50 (6075,3,108,2)
