# Supplementary material for: Defense against territorial intrusion is associated with DNA methylation changes in the honey bee brain
Source: BMC Genomics. 2018 Mar 26;19:216. doi: 10.1186/s12864-018-4594-0 (PMC5870497; doi:10.1186/s12864-018-4594-0)
Supplement: Supplementary file 5 — Table S4. Enrichments of Minute-120 suggestive CpGs and transcription factor binding sites in gene regions. (XLSX 190 kb) [file 12864_2018_4594_MOESM5_ESM.xlsx]

## Sheet: Meth_TFBS_gene_overlaps_wMinusE
Table S4 - Enrichments of Minute-120 suggestive CpGs and transcription factor binding sites in gene regions.
Key:
Gene regions:
pro2 = 2 kb upstream promoter
pro5 = 5 kb upstream promoter
pro2only = 2 kb upstream promoter that does not overlap with adjacent genes
pro5only = 5 kb upstream promoter that does not overlap with adjacent genes
pro2minusExon = 2 kb upstream promoter that does not overlap exons of adjacent genes, but can overlap other gene features
pro5minusExon = 5 kb upstream promoter that does not overlap exons of adjacent genes, but can overlap other gene features
gene = just gene body, no promoter
threePrime2 = 2kb region downstream of gene
threePrime5 = 5kb region downstream of gene
utr5 = 5 prime untranslated portion of gene
utr3 = 3 prime untranslated portion of gene
firstExon = only the first exon of all genes
exons = only the exons of all genes
Values:
overlap = number of genes containing both TFBS and Min120 Suggestive CpG in same genic region
enrich = enrichment of Suggestive CpG and TFBS in same genic region
hypergeo = P-value based on hypergeometric test for overlap between Suggestive CpGs and TFBS in genic regions
fdr = multiple test correction for hypergeo P-values
Data:
TFBS	pro2_overlap	pro2_enrich	pro2_hypergeo	pro2_fdr	pro2only_overlap	pro2only_enrich	pro2only_hypergeo	pro2only_fdr	pro2minusExon_overlap	pro2minusExon_enrich	pro2minusExon_hypergeo	pro2minusExon_fdr	pro5_overlap	pro5_enrich	pro5_hypergeo	pro5_fdr	pro5only_overlap	pro5only_enrich	pro5only_hypergeo	pro5only_fdr	pro5minusExon_overlap	pro5minusExon_enrich	pro5minusExon_hypergeo	pro5minusExon_fdr	genes_overlap	genes_enrich	genes_hypergeo	genes_fdr	threePrime2_overlap	threePrime2_enrich	threePrime2_hypergeo	threePrime2_fdr	threePrime5_overlap	threePrime5_enrich	threePrime5_hypergeo	threePrime5_fdr	utr3_overlap	utr3_enrich	utr3_hypergeo	utr3_fdr	utr5_overlap	utr5_enrich	utr5_hypergeo	utr5_fdr	firstExon_overlap	firstExon_enrich	firstExon_hypergeo	firstExon_fdr	exons_overlap
Cf2_PA_SOLEXA_2.5	502	1.42254	2.79309e-25	6.22859e-23	48	1.72008	1.44164e-05	0.00160743	118	1.53554	1.54934e-08	3.45503e-06	1964	1.28468	1.76588e-98	3.93792e-96	116	1.47763	2.56077e-08	2.85526e-06	377	1.36871	2.19516e-19	4.8952e-17	1728	1.44299	3.41427e-130	7.61383e-128	600	1.32496	1.65715e-20	3.69545e-18	2044	1.27073	7.12762e-99	1.58946e-96	129	1.73521	2.07564e-12	1.08076e-11	6	4.36204	0.00148443	0.00412765	42	6.51145	1.19013e-22	2.72635e-22	828
CG8281_SOLEXA	362	1.50753	5.92915e-20	6.611e-18	37	2.02694	6.94881e-06	0.00154958	84	1.69661	1.23993e-07	1.38252e-05	1602	1.28601	8.09713e-58	2.4123e-56	82	1.42505	0.000103759	0.00289229	275	1.37124	2.36208e-11	1.05349e-09	1425	1.41807	2.63112e-80	3.66712e-79	400	1.30376	1.43741e-10	2.13695e-09	1622	1.26924	8.83453e-53	2.46262e-51	99	2.13014	1.17022e-14	1.59946e-13	6	7.35644	8.6613e-05	0.000681462	32	5.12892	2.20708e-14	1.6944e-14	752
jigr1_SOLEXA	525	1.29736	7.17532e-17	5.33366e-15	44	1.31822	0.0169338	0.416067	130	1.37417	1.77902e-06	7.93442e-05	1960	1.18504	4.79042e-53	9.71148e-52	122	1.3675	1.02871e-06	4.58803e-05	408	1.27824	4.60148e-16	3.42043e-14	1702	1.33658	1.78417e-86	3.617e-85	609	1.16996	2.0577e-08	1.63881e-07	2018	1.15193	4.66139e-41	6.92994e-40	132	1.62932	1.13111e-10	3.98967e-10	6	5.13594	0.000623293	0.00221253	31	5.60899	5.14622e-15	4.0585e-15	571
Cf2_PB_SOLEXA_5	601	1.23394	1.1281e-15	6.28914e-14	60	1.44523	0.000140175	0.00796942	146	1.30151	5.19709e-06	0.000165564	2185	1.16175	4.03229e-71	4.496e-69	140	1.31151	3.66175e-07	2.5718e-05	445	1.22424	2.11676e-15	1.18009e-13	1841	1.31464	5.72181e-97	1.59495e-95	726	1.16539	4.05542e-11	6.45971e-10	2236	1.13948	3.62921e-58	1.61863e-56	167	1.48692	9.81193e-11	3.57625e-10	6	3.37216	0.00555274	0.0110948	33	4.82971	4.58299e-14	3.3405e-14	826
lola_PJ_SOLEXA	409	1.37058	1.90147e-15	8.48056e-14	32	1.40373	0.021445	0.416067	85	1.36862	0.000581059	0.0143974	1753	1.23595	4.65822e-54	1.1542e-52	80	1.19054	0.0308929	0.286018	292	1.23867	5.14176e-07	1.27401e-05	1547	1.35377	1.07862e-74	9.62126e-74	484	1.28842	1.47403e-12	3.28709e-11	1768	1.19758	1.18396e-40	1.65014e-39	118	1.97408	2.90779e-15	4.54213e-14	6	5.39709	0.000476996	0.00189479	43	4.77293	5.22927e-18	5.46878e-18	840
foxo_SOLEXA	533	1.26331	1.24658e-14	4.63313e-13	39	1.13254	0.194418	1	113	1.22478	0.00339583	0.075727	2063	1.14704	1.98704e-46	2.95407e-45	111	1.1767	0.00887521	0.121156	376	1.16368	1.20358e-06	2.0646e-05	1838	1.3289	1.52915e-102	5.68335e-101	631	1.18239	7.72408e-10	9.06563e-09	2116	1.14514	1.61836e-46	3.00745e-45	130	1.6037	5.50898e-10	1.62804e-09	8	4.38348	0.000153199	0.000870861	69	5.62475	5.98241e-34	1.43897e-32	1065
Hr51_SOLEXA	365	1.39407	2.17923e-14	6.9424e-13	18	0.965499	0.606413	1	54	1.00655	0.503826	1	1656	1.19636	1.67718e-35	1.49604e-34	46	0.781274	0.984498	1	231	1.04042	0.225423	0.897667	1595	1.31413	2.43529e-67	1.69709e-66	396	1.17614	4.15489e-05	0.000168462	1687	1.16715	5.90823e-28	3.8751e-27	86	2.0939	3.47847e-12	1.72886e-11	7	6.14775	5.72473e-05	0.000502685	60	3.67721	1.34448e-19	1.90232e-19	1126
Lag1_SOLEXA	397	1.36057	2.80405e-14	7.81628e-13	22	1.04451	0.447941	1	46	0.833356	0.936327	1	1837	1.25713	1.15594e-69	8.59246e-68	65	1.01152	0.481956	1	233	1.06908	0.0975817	0.518112	1712	1.38744	1.77926e-106	1.32258e-104	480	1.32168	1.85201e-14	5.16247e-13	1823	1.21993	7.8627e-52	1.9482e-50	99	2.03941	2.03755e-13	1.7138e-12	3	2.45485	0.117996	0.12539	61	4.33008	1.38536e-23	3.70251e-23	1202
Dfd_SOLEXA	386	1.34724	4.66243e-13	1.15525e-11	31	1.42157	0.0201704	0.416067	67	1.18478	0.0646896	0.69745	1823	1.25549	1.51014e-67	8.41901e-66	85	1.25902	0.00516484	0.076784	263	1.15146	0.00134153	0.0142458	1642	1.39779	3.54587e-100	1.12961e-98	488	1.32413	5.97234e-15	2.5825e-13	1831	1.23299	3.85826e-57	1.43399e-55	104	2.0435	3.15764e-14	3.83632e-13	5	5.87816	0.00110509	0.00352184	65	6.57036	7.13737e-36	3.43356e-34	1072
fkh_NAR	421	1.31541	6.51165e-13	1.4521e-11	30	1.19939	0.149247	0.992558	104	1.49976	9.48741e-07	7.0523e-05	1824	1.19727	3.06685e-46	4.27443e-45	90	1.21129	0.011844	0.1411	317	1.20915	1.02907e-06	1.91236e-05	1603	1.34635	2.7378e-78	3.21331e-77	529	1.25893	3.08848e-12	6.2612e-11	1858	1.16938	7.06316e-37	8.28992e-36	122	1.98028	5.49205e-16	1.20104e-14	7	6.26627	5.06004e-05	0.000469003	46	5.31608	3.72349e-21	7.78807e-21	901
vvl_SOLEXA	511	1.24633	2.18785e-12	4.43537e-11	43	1.30445	0.0223892	0.416067	98	1.10321	0.119881	0.942391	2087	1.1798	2.27837e-65	1.01615e-63	117	1.28461	9.47733e-05	0.00289229	375	1.19715	2.09066e-08	6.66025e-07	1833	1.3565	1.86588e-113	2.08046e-111	668	1.27725	9.07751e-20	1.01214e-17	2149	1.18384	4.04123e-70	4.50597e-68	142	1.73963	4.37346e-14	4.78212e-13	3	2.26065	0.141774	0.141636	54	5.01082	1.03736e-23	2.93553e-23	1059
Optix_SOLEXA	564	1.20953	8.28497e-12	1.53962e-10	46	1.22425	0.0513516	0.673613	114	1.14555	0.0315624	0.414024	2161	1.14574	8.654e-58	2.4123e-56	115	1.15637	0.013426	0.1497	375	1.11914	0.000176253	0.00218358	1939	1.29678	4.27869e-105	2.38537e-103	686	1.15823	2.41191e-09	2.24107e-08	2196	1.12537	4.61895e-45	7.35733e-44	153	1.63036	6.48757e-13	4.66965e-12	11	4.79636	1.08259e-06	5.85968e-05	75	4.3805	6.49382e-30	6.24795e-29	1310
Parx_da_SOLEXA_5	315	1.38521	1.29369e-11	2.21917e-10	22	1.35602	0.0791434	0.705959	42	0.971943	0.608293	1	1537	1.27372	1.5056e-49	2.39821e-48	56	1.10337	0.214787	1	171	0.980088	0.643372	1	1471	1.38558	3.61472e-76	3.50471e-75	381	1.34936	4.57479e-12	8.50148e-11	1574	1.25719	3.2956e-46	5.65323e-45	96	2.24245	1.22695e-15	2.23599e-14	5	5.80469	0.00116982	0.00352184	47	4.50463	1.12511e-18	1.25874e-18	955
CG10267_F1_3_SOLEXA_5	426	1.28489	2.00985e-11	3.2014e-10	30	1.17984	0.173144	1	74	1.05983	0.295834	1	1905	1.22648	1.05194e-64	3.90973e-63	95	1.26215	0.0021776	0.0346861	321	1.2026	1.40906e-06	2.24444e-05	1702	1.38691	8.50338e-105	3.79251e-103	553	1.2839	6.94842e-15	2.5825e-13	1959	1.21182	1.18509e-60	8.8092e-59	136	1.94102	1.83096e-17	5.00511e-16	4	3.20259	0.0313714	0.0432556	52	5.60771	4.588e-25	2.01344e-24	1034
lola_PW_SOLEXA	296	1.39404	3.98273e-11	5.921e-10	16	1.04562	0.465322	1	40	0.998828	0.53077	1	1442	1.23375	2.69766e-34	2.14849e-33	39	0.808776	0.951587	1	148	0.883165	0.972342	1	1417	1.32365	5.03148e-55	2.33754e-54	330	1.25447	9.73434e-07	5.38264e-06	1439	1.18377	4.73781e-23	2.34785e-22	70	2.12192	3.66114e-10	1.11201e-09	7	9.25445	3.88041e-06	9.24857e-05	47	4.18211	2.1597e-17	2.16451e-17	1001
hb_SOLEXA_5	402	1.28573	1.39597e-10	1.94563e-09	32	1.28326	0.0665302	0.681159	83	1.23087	0.0153873	0.263951	1758	1.20436	5.97221e-44	7.83413e-43	97	1.33134	0.000222294	0.00495716	314	1.24182	5.79585e-08	1.61559e-06	1533	1.36901	8.38734e-78	8.90655e-77	456	1.13109	0.000378536	0.00138383	1780	1.15566	1.04158e-28	7.49265e-28	113	1.79316	1.42361e-11	6.48595e-11	2	1.82555	0.300481	0.257085	48	5.90742	4.57488e-24	1.37552e-23	732
Bap_SOLEXA	426	1.26763	1.73325e-10	2.27362e-09	42	1.5565	0.000794011	0.0354129	108	1.47139	1.29236e-06	7.20491e-05	1836	1.15571	5.79584e-33	4.16926e-32	110	1.38414	4.97067e-06	0.000184743	332	1.19724	1.02676e-06	1.91236e-05	1608	1.31869	5.09347e-70	3.78614e-69	503	1.17874	7.41427e-07	4.35101e-06	1872	1.1365	4.54312e-27	2.89462e-26	114	1.65931	1.72599e-09	4.71815e-09	6	3.99462	0.0023473	0.00559455	44	3.61792	5.14273e-14	3.63824e-14	931
mef2_compiled	249	1.43505	1.91851e-10	2.37682e-09	20	1.48892	0.0422901	0.589419	56	1.40647	0.00404471	0.0819972	1214	1.32132	8.40451e-41	9.86424e-40	53	1.26735	0.0320648	0.286018	224	1.36377	1.95995e-08	6.66025e-07	1059	1.39297	7.81406e-45	3.11167e-44	281	1.32693	6.54256e-08	4.8633e-07	1280	1.35001	7.48947e-50	1.51832e-48	45	1.64253	0.000529426	0.000512297	2	5.34532	0.052596	0.0640511	8	5.13979	0.000168929	5.93187e-05	452
BtbVII_SOLEXA	486	1.22839	2.83422e-10	3.32647e-09	50	1.55758	0.000142949	0.00796942	121	1.38317	4.82358e-06	0.000165564	1988	1.17427	3.54136e-51	6.07479e-50	129	1.4703	9.1757e-10	2.04618e-07	397	1.30213	9.22061e-17	1.0281e-14	1721	1.32461	1.71109e-84	2.72552e-83	637	1.26446	5.86394e-17	3.26915e-15	2083	1.17875	5.11154e-59	2.84968e-57	166	1.76358	4.75709e-18	1.73386e-16	7	4.51476	0.000405582	0.00180916	48	5.61569	4.11602e-23	9.90044e-23	824
nub_SOLEXA	445	1.25083	3.21565e-10	3.58545e-09	42	1.48393	0.00219723	0.0699976	94	1.22876	0.00920281	0.171019	1924	1.19462	1.41844e-53	3.16311e-52	116	1.41275	4.6131e-07	2.5718e-05	338	1.19715	6.45271e-07	1.43895e-05	1650	1.34002	1.85584e-81	2.75902e-80	591	1.31139	7.77264e-19	5.77767e-17	1983	1.19039	5.45035e-54	1.73633e-52	122	1.71137	3.49642e-11	1.47043e-10	4	4.4491	0.0103971	0.0173463	57	6.24462	5.05233e-30	6.0763e-29	908
CG4404_SOLEXA	122	1.69424	3.28614e-09	3.48956e-08	8	1.75141	0.0865164	0.714561	19	1.4245	0.0763117	0.717121	702	1.50326	7.2786e-37	7.05708e-36	17	1.04392	0.463669	1	75	1.20938	0.0455707	0.29035	740	1.44508	4.70461e-33	1.38043e-32	136	1.40526	2.1935e-05	9.59119e-05	682	1.37732	1.98826e-23	1.05567e-22	38	2.33036	6.79415e-07	1.1256e-06	2	7.65979	0.0272592	0.0385412	9	2.79634	0.0051572	0.00157023	446
bab1_SOLEXA	463	1.21735	6.53627e-09	6.62541e-08	36	1.08986	0.296205	1	102	1.12937	0.0656792	0.69745	1633	1.14779	3.82248e-22	1.73962e-21	85	1.02294	0.416759	1	312	1.09859	0.00807666	0.0783085	1412	1.27331	1.5837e-42	5.98583e-42	554	1.16746	3.71369e-07	2.36615e-06	1663	1.13313	5.72374e-19	2.4546e-18	111	1.30429	0.000643821	0.000606879	7	4.87899	0.000249771	0.00122563	37	6.99511	4.85981e-21	9.35161e-21	458
grh_FlyReg	385	1.26091	7.68391e-09	7.45005e-08	18	0.829614	0.847176	1	52	0.949428	0.691096	1	1862	1.20451	6.75584e-52	1.25546e-50	55	0.829789	0.966305	1	184	0.85075	0.998414	1	1764	1.34221	7.73073e-97	1.9155e-95	477	1.24243	1.12411e-09	1.25338e-08	1907	1.19949	5.0158e-51	1.11852e-49	97	1.99435	1.62255e-12	9.3377e-12	6	5.14781	0.00061561	0.00221253	79	4.64995	1.52897e-33	2.45179e-32	1298
Tin_SOLEXA	416	1.23121	2.51792e-08	2.33956e-07	41	1.52951	0.00139194	0.0517336	100	1.39402	5.53921e-05	0.00154406	1800	1.13923	3.7924e-26	1.92206e-25	103	1.3218	0.000145113	0.00359557	304	1.13739	0.000781409	0.00871271	1598	1.30119	1.24079e-63	7.68602e-63	497	1.20292	5.26075e-08	4.04533e-07	1877	1.15386	8.13653e-33	7.56019e-32	111	1.69811	7.92613e-10	2.22224e-09	7	4.41511	0.000465805	0.00189479	50	4.19778	1.37513e-18	1.50349e-18	973
byn_FlyReg	367	1.26029	2.69369e-08	2.40277e-07	28	1.24536	0.115332	0.829644	68	1.15305	0.0990292	0.849366	1699	1.16132	5.47396e-28	2.9773e-27	78	1.13002	0.0992538	0.691675	251	1.07196	0.0749709	0.417963	1558	1.3249	3.92442e-67	2.65196e-66	460	1.24619	1.99008e-09	1.99425e-08	1743	1.15927	3.82081e-28	2.58194e-27	87	1.5015	2.53887e-05	3.07296e-05	4	3.12842	0.0338385	0.0458988	50	4.36704	2.58358e-19	3.45245e-19	993
Awh_SOLEXA	446	1.21383	2.96708e-08	2.54484e-07	34	1.1259	0.233034	1	91	1.14655	0.061675	0.69745	1919	1.15369	2.49259e-37	2.52658e-36	108	1.25127	0.000943847	0.0175398	342	1.16035	1.90486e-05	0.00026549	1696	1.35449	3.75996e-92	8.38472e-91	573	1.21046	2.64934e-10	3.47531e-09	1987	1.14519	3.16149e-36	3.52506e-35	139	1.97589	1.1108e-18	6.07296e-17	5	5.10302	0.00208465	0.00518549	51	6.30735	6.10555e-27	3.67149e-26	978
Oli_da_SOLEXA_5_1	188	1.45004	3.41211e-08	2.81815e-07	8	0.91026	0.661844	1	16	0.67817	0.96753	1	1032	1.34389	3.60784e-35	2.97981e-34	29	1.02488	0.474014	1	105	1.0561	0.28034	1	1060	1.37165	2.26045e-41	8.26363e-41	223	1.38836	7.22438e-08	5.03449e-07	1022	1.30188	2.77598e-28	1.93451e-27	44	2.12316	1.14645e-06	1.74107e-06	3	5.6005	0.0149994	0.0227497	40	5.31081	2.21204e-18	2.36476e-18	693
Mes2_SOLEXA	248	1.35989	3.77452e-08	3.00613e-07	19	1.43343	0.0651614	0.681159	33	0.950416	0.653278	1	1322	1.24103	1.49902e-30	9.03465e-30	48	1.06577	0.331586	1	152	0.98862	0.583981	1	1285	1.34662	6.93529e-51	2.97417e-50	315	1.34094	2.05685e-09	1.99425e-08	1323	1.19608	7.14144e-22	3.38838e-21	57	1.67304	5.11779e-05	6.0826e-05	7	9.88783	2.48946e-06	7.38906e-05	38	3.99563	1.76595e-13	1.19654e-13	863
E5_SOLEXA	279	1.32054	5.93878e-08	4.41449e-07	18	1.10601	0.359484	1	44	1.04046	0.41129	1	1392	1.235	2.6341e-32	1.83564e-31	57	1.10358	0.211219	1	195	1.11385	0.0354292	0.246603	1300	1.39293	2.67549e-62	1.61253e-61	363	1.32792	1.84262e-10	2.56815e-09	1446	1.23297	1.52427e-33	1.54506e-32	85	2.15076	1.09105e-12	7.01762e-12	5	9.52564	0.000117405	0.000699556	45	7.64918	3.14733e-27	2.16297e-26	752
peb_F1_3_SOLEXA_2.5	253	1.34745	5.91735e-08	4.41449e-07	13	0.920827	0.669702	1	36	1.03534	0.438146	1	1268	1.18667	3.53523e-19	1.3362e-18	36	0.788549	0.961868	1	133	0.908599	0.915339	1	1256	1.28411	2.19828e-36	7.10457e-36	268	1.18591	0.000797083	0.00286693	1245	1.1422	4.53902e-12	1.40584e-11	58	1.96534	2.57587e-07	4.69426e-07	6	8.41132	4.07291e-05	0.000424697	41	3.50427	1.25102e-12	7.91877e-13	842
Sox15_SOLEXA	443	1.20894	6.31886e-08	4.54551e-07	36	1.23289	0.0838689	0.714561	87	1.14243	0.0738539	0.717121	1936	1.14008	1.84503e-33	1.37147e-32	95	1.13202	0.0598141	0.476377	303	1.07454	0.0364929	0.246603	1740	1.30571	7.30507e-80	9.58253e-79	561	1.17609	8.44561e-08	5.70718e-07	1998	1.1247	2.62071e-29	2.01524e-28	120	1.70239	8.2132e-11	3.09677e-10	8	4.57935	0.000111975	0.000699556	58	3.4192	2.00402e-17	2.05122e-17	1108
br_PA_SOLEXA_5	418	1.21251	1.73258e-07	1.20739e-06	34	1.22173	0.103437	0.795395	78	1.08809	0.20209	1	1831	1.14545	1.91278e-29	1.06638e-28	90	1.12973	0.0727948	0.559767	289	1.08869	0.0221435	0.176357	1651	1.32944	5.226e-78	5.82699e-77	504	1.19799	6.91239e-08	4.97246e-07	1854	1.12623	2.71584e-23	1.37644e-22	95	1.58556	7.51586e-07	1.19104e-06	6	3.37216	0.00555274	0.0110948	55	4.10399	4.68418e-20	7.26906e-20	1078
chinmo_SOLEXA_15	281	1.30218	1.98735e-07	1.30347e-06	16	0.99449	0.552016	1	35	0.858425	0.863077	1	1491	1.2414	1.63839e-38	1.73981e-37	52	0.999623	0.529238	1	174	1.02236	0.375848	1	1390	1.34058	3.7473e-57	1.857e-56	369	1.34097	3.06079e-11	5.25043e-10	1500	1.20756	3.51676e-30	2.90458e-29	66	1.75121	2.34725e-06	3.4221e-06	4	4.18592	0.0128298	0.0201985	45	4.23793	7.25216e-17	6.84076e-17	948
retn_SOLEXA	430	1.20549	1.93848e-07	1.30347e-06	32	1.09431	0.305199	1	77	1.00007	0.524561	1	1772	1.12687	1.22752e-21	5.36737e-21	94	1.15222	0.0394655	0.338492	290	1.06527	0.065903	0.37683	1540	1.2865	1.67627e-54	7.62875e-54	497	1.15877	8.76446e-06	4.07182e-05	1810	1.12661	7.96789e-22	3.70175e-21	110	1.81035	1.69184e-11	7.3997e-11	8	6.69369	6.86381e-06	0.000114514	48	5.74877	1.49439e-23	3.78369e-23	837
Lbe_SOLEXA	395	1.21525	4.46044e-07	2.84194e-06	30	1.10831	0.287317	1	75	1.05571	0.307699	1	1669	1.1091	1.3245e-14	4.4752e-14	81	1.05568	0.285809	1	285	1.0848	0.0286395	0.212887	1489	1.30546	8.7456e-56	4.23972e-55	470	1.17513	3.90821e-06	1.85432e-05	1749	1.12647	7.51234e-20	3.28481e-19	88	1.51507	1.55752e-05	1.9353e-05	5	4.11863	0.00532176	0.0110948	36	4.45225	3.32801e-14	2.46308e-14	802
Aef1_SOLEXA_5	172	1.41427	8.18644e-07	5.07104e-06	5	0.596468	0.929831	1	17	0.807451	0.854036	1	935	1.25285	2.88639e-19	1.10977e-18	17	0.599674	0.995049	1	74	0.795337	0.989939	1	1049	1.35661	2.51971e-38	8.51358e-38	205	1.37438	5.98299e-07	3.70613e-06	941	1.23911	9.96001e-18	3.96622e-17	39	1.78093	0.000259539	0.000262769	3	6.05707	0.0121385	0.0196617	40	4.55327	4.60339e-16	3.95455e-16	716
Antp_SOLEXA	315	1.25393	1.00554e-06	6.0604e-06	22	1.14122	0.279958	1	48	0.947716	0.688907	1	1585	1.1954	8.46291e-32	5.71887e-31	67	1.09415	0.203996	1	217	1.03676	0.258601	0.994277	1477	1.367	1.39862e-71	1.1139e-70	419	1.27861	6.16623e-10	7.63927e-09	1630	1.19283	3.64858e-32	3.25454e-31	90	1.89623	2.4416e-10	7.62782e-10	4	5.52416	0.00484851	0.0103707	52	6.82045	3.96525e-29	3.17926e-28	903
tap_da_SOLEXA_5	267	1.28988	1.11176e-06	6.52427e-06	21	1.40978	0.0616554	0.681159	37	0.951735	0.657217	1	1445	1.26497	1.20171e-41	1.48878e-40	49	1.04277	0.393986	1	156	0.989889	0.577547	1	1380	1.3533	1.77564e-59	9.4278e-59	349	1.39438	7.88697e-13	1.95421e-11	1452	1.26112	3.17708e-40	4.16759e-39	65	1.9592	4.57642e-08	8.62766e-08	5	5.33764	0.00170598	0.00459699	49	4.44352	3.10551e-19	4.03774e-19	937
CG3838_SOLEXA	381	1.21039	1.4337e-06	8.19781e-06	22	0.904011	0.742886	1	67	1.06494	0.294291	1	1774	1.15921	8.05743e-31	4.99113e-30	71	0.979923	0.613771	1	264	1.09469	0.0250571	0.192681	1649	1.33341	4.0459e-79	5.01242e-78	463	1.1646	1.44816e-05	6.45878e-05	1813	1.13279	1.30263e-23	7.26216e-23	111	1.8643	1.78008e-12	9.73206e-12	7	5.56852	0.000108092	0.000699556	51	3.72128	9.28945e-17	8.59396e-17	1043
br_PL_SOLEXA_5	409	1.18964	2.84302e-06	1.58499e-05	32	1.1734	0.169687	1	71	1.00948	0.486766	1	1877	1.1561	1.75854e-35	1.50829e-34	77	0.974508	0.644223	1	272	1.03735	0.208455	0.845192	1704	1.33383	9.85584e-86	1.83154e-84	514	1.22134	1.94708e-09	1.99425e-08	1887	1.13287	1.30042e-26	7.83765e-26	109	1.75322	1.72531e-10	5.71673e-10	5	3.54485	0.0100438	0.0169262	62	4.53263	4.60389e-25	2.01344e-24	1166
onecut_SOLEXA	449	1.17151	3.17344e-06	1.72604e-05	33	1.03072	0.4536	1	82	0.981764	0.60734	1	1868	1.11131	8.90807e-21	3.6787e-20	94	1.06244	0.2303	1	308	1.04149	0.151384	0.691194	1624	1.2784	6.83769e-59	3.54606e-58	521	1.09741	0.00203468	0.00701875	1893	1.09202	3.14756e-15	1.13211e-14	112	1.63691	6.02756e-09	1.40229e-08	7	5.11909	0.000184525	0.000944911	50	4.89109	1.95025e-21	4.26456e-21	934
sage_da_SOLEXA_5	245	1.29073	3.7284e-06	1.9796e-05	13	0.981392	0.573929	1	24	0.700189	0.981522	1	1355	1.25013	8.47224e-34	6.51486e-33	39	0.901856	0.794848	1	129	0.88752	0.953306	1	1359	1.35425	4.80864e-58	2.43711e-57	304	1.32563	1.5654e-08	1.34263e-07	1399	1.26314	5.79279e-38	7.17663e-37	60	2.17142	3.68876e-09	9.38009e-09	2	2.53584	0.184985	0.173385	47	4.55647	7.10132e-19	8.33225e-19	964
Ind_Cell	387	1.19646	3.93827e-06	2.0424e-05	28	1.03897	0.443804	1	81	1.14762	0.0783731	0.717121	1741	1.12384	7.75678e-20	3.14502e-19	87	1.08799	0.166211	0.975395	311	1.14125	0.000451233	0.00529605	1555	1.34279	3.36689e-72	2.88776e-71	495	1.17924	9.64967e-07	5.38264e-06	1816	1.12202	8.36951e-21	3.7328e-20	118	1.83554	6.83297e-13	4.66965e-12	4	4.53049	0.00976303	0.0169262	39	5.75226	3.9312e-19	4.97677e-19	799
dimm_da_SOLEXA_5	103	1.54079	5.59854e-06	2.83744e-05	7	1.63223	0.137478	0.958048	14	1.19768	0.281439	1	613	1.42813	6.81898e-25	3.30572e-24	17	1.15769	0.299612	1	64	1.22821	0.0482334	0.290704	668	1.35048	1.34873e-20	3.03805e-20	130	1.50329	1.1489e-06	5.95825e-06	635	1.39985	1.85171e-23	1.00715e-22	32	2.92256	3.12587e-08	5.99641e-08	1	3.75253	0.235913	0.211609	12	3.30815	0.000297197	0.000101399	434
CG10267_SOLEXA_5	190	1.34224	6.354e-06	3.14876e-05	15	1.48393	0.0771406	0.705959	30	1.12461	0.273387	1	1085	1.30067	5.70045e-31	3.632e-30	39	1.17089	0.158635	0.962196	125	1.08663	0.15547	0.693398	1092	1.37257	1.97151e-43	7.71309e-43	248	1.38848	1.00267e-08	8.9438e-08	1112	1.29342	1.18729e-30	1.01833e-29	50	2.0344	7.13546e-07	1.16451e-06	3	4.20566	0.0318895	0.0436096	37	4.93845	5.23191e-16	4.41563e-16	732
dsx_SELEX	237	1.28675	7.32358e-06	3.55034e-05	18	1.28036	0.159541	1	51	1.33162	0.0173519	0.276392	1254	1.2302	5.59279e-26	2.77154e-25	60	1.32086	0.00923614	0.121156	202	1.26681	3.81319e-05	0.000500201	1205	1.37092	2.03457e-50	8.40202e-50	301	1.27779	7.17502e-07	4.32441e-06	1281	1.2123	2.13034e-23	1.10481e-22	74	2.03714	6.71678e-10	1.93274e-09	4	4.92053	0.00731261	0.0137221	36	5.25863	1.91421e-16	1.70531e-16	712
CG12768_SOLEXA	291	1.24095	8.67111e-06	4.07487e-05	19	1.08669	0.384187	1	42	0.891656	0.820939	1	1484	1.20538	8.47406e-30	4.84543e-29	61	1.1164	0.171348	0.979757	201	1.05149	0.195976	0.823815	1414	1.35275	4.02267e-62	2.36067e-61	346	1.25705	3.5779e-07	2.34668e-06	1521	1.22098	3.52366e-34	3.7418e-33	68	1.97682	1.41943e-08	3.04327e-08	6	6.61424	0.000156594	0.000870861	37	3.27309	1.3442e-10	6.73594e-11	943
tj_SOLEXA	249	1.27287	8.77103e-06	4.07487e-05	21	1.42843	0.0549152	0.680338	46	1.22372	0.0803947	0.717121	1264	1.15284	4.92687e-14	1.61572e-13	49	1.04906	0.375622	1	172	1.09059	0.0928284	0.504896	1274	1.27792	4.4528e-36	1.39855e-35	304	1.26443	1.62542e-06	8.05485e-06	1323	1.1769	1.17991e-18	4.96451e-18	57	1.77073	9.58828e-06	1.26316e-05	2	2.0027	0.263569	0.232663	42	3.13396	2.36819e-11	1.29462e-11	842
CG5953_SOLEXA	232	1.27915	1.46266e-05	6.65661e-05	12	0.860303	0.755624	1	41	1.11267	0.250782	1	1240	1.20517	2.32281e-21	9.9613e-21	47	1.02006	0.465511	1	166	1.06081	0.191608	0.821705	1166	1.3254	2.14461e-39	7.47263e-39	289	1.27433	1.70023e-06	8.24243e-06	1239	1.1747	2.12214e-16	8.02098e-16	75	2.20441	1.07061e-11	5.08978e-11	3	3.88328	0.0391006	0.0517735	39	5.98515	9.74735e-20	1.42095e-19	658
Exd_SOLEXA	493	1.13952	1.89484e-05	8.451e-05	38	1.0755	0.321637	1	108	1.16414	0.0242093	0.359912	2019	1.11945	5.63186e-31	3.632e-30	108	1.1417	0.0293199	0.284276	340	1.0919	0.00640488	0.0649222	1783	1.27951	4.30382e-75	3.99897e-74	579	1.12518	3.34127e-05	0.000137982	2054	1.11655	1.90405e-29	1.51644e-28	130	1.77902	2.23646e-13	1.74674e-12	8	3.07025	0.00181301	0.00472624	69	3.96891	1.00899e-24	4.04493e-24	1089
cas_SELEX	158	1.36221	2.13878e-05	9.35194e-05	7	0.818536	0.762388	1	27	1.09689	0.334446	1	837	1.21819	2.30921e-13	7.35648e-13	28	0.919797	0.716452	1	133	1.1785	0.0184403	0.152303	857	1.32515	3.66098e-25	9.17301e-25	197	1.28694	7.06544e-05	0.000271654	886	1.20107	1.25179e-12	3.98785e-12	52	2.30053	6.89309e-09	1.57025e-08	3	8.84524	0.00425615	0.00922192	11	3.54864	0.000292518	0.000101209	434
lola_PA_SOLEXA_5	331	1.19972	3.00327e-05	0.000128794	19	0.907181	0.721628	1	45	0.844239	0.91889	1	1689	1.17065	4.58545e-30	2.69094e-29	64	0.993514	0.55329	1	208	0.980948	0.65686	1	1590	1.28985	1.69369e-59	9.21202e-59	411	1.21103	1.08284e-06	5.74934e-06	1679	1.1266	5.98774e-18	2.42776e-17	66	1.58877	5.99892e-05	7.05319e-05	4	3.92084	0.016035	0.0241013	59	3.59847	8.4702e-19	9.70178e-19	1158
Achi_SOLEXA	467	1.14097	4.04472e-05	0.000167917	38	1.14601	0.176744	1	98	1.13871	0.0598361	0.69745	1912	1.12574	3.8806e-27	2.06041e-26	100	1.13003	0.0533103	0.440304	316	1.08364	0.0181606	0.152303	1714	1.27595	2.30424e-66	1.46813e-65	556	1.11816	0.00013567	0.000512786	1968	1.12257	5.10592e-27	3.16283e-26	122	1.70799	4.01819e-11	1.62728e-10	9	3.66612	0.0001869	0.000944911	69	3.88634	3.43908e-24	1.18174e-23	1053
lola_PF_SOLEXA_2.5	158	1.34588	4.06616e-05	0.000167917	9	1.04722	0.493753	1	15	0.731945	0.924187	1	812	1.15161	1.38676e-07	3.55456e-07	19	0.618078	0.994864	1	64	0.692876	0.999773	1	908	1.28125	7.02659e-22	1.61539e-21	150	1.12737	0.0589527	0.138384	812	1.15101	1.66934e-07	4.37955e-07	36	2.22696	4.0014e-06	5.75696e-06	2	4.88816	0.0616747	0.0734977	31	4.62632	9.16824e-13	5.88073e-13	612
sd_FlyReg	321	1.19393	6.60232e-05	0.000267694	21	1.028	0.483168	1	56	1.0085	0.496495	1	1563	1.14617	1.13142e-19	4.50547e-19	71	1.11805	0.139098	0.886254	234	1.06208	0.120718	0.585218	1468	1.30543	3.46009e-54	1.5432e-53	365	1.09611	0.0166197	0.0430953	1620	1.14739	6.49511e-21	2.95594e-20	86	1.78022	1.70097e-08	3.50927e-08	6	4.54898	0.00119018	0.00352184	56	4.21595	5.44529e-21	9.70207e-21	934
CG12605_SOLEXA_5	150	1.3442	7.05538e-05	0.000280955	6	0.751398	0.81989	1	14	0.663401	0.966192	1	863	1.20784	6.47306e-13	1.95066e-12	17	0.604927	0.994328	1	76	0.769941	0.996617	1	953	1.29579	3.12018e-25	7.90682e-25	178	1.28257	0.000201625	0.000749372	851	1.19592	1.47611e-11	4.44828e-11	32	2.22535	1.44877e-05	1.82086e-05	3	6.22626	0.0112628	0.0186046	21	2.77845	2.32632e-05	8.47816e-06	677
CG11504_SOLEXA	147	1.34777	7.43035e-05	0.000290696	9	1.13552	0.396499	1	20	0.994325	0.545101	1	809	1.22173	4.01563e-13	1.24373e-12	32	1.15899	0.207152	1	95	1.05149	0.309593	1	853	1.26251	3.75013e-18	7.96457e-18	151	1.10771	0.0903008	0.202154	788	1.12547	1.216e-05	2.88476e-05	35	1.75659	0.000702982	0.000656982	2	4.61491	0.0682599	0.0796387	24	3.96402	9.08933e-09	4.16437e-09	512
CG15696_SOLEXA	399	1.15661	8.57976e-05	0.000324286	26	0.932278	0.699466	1	61	0.823294	0.974538	1	1749	1.10215	6.43797e-15	2.20872e-14	78	0.971807	0.657692	1	264	0.962893	0.82417	1	1620	1.31631	1.87577e-70	1.4424e-69	494	1.14886	2.73443e-05	0.000115052	1810	1.11014	1.39815e-17	5.46996e-17	103	1.57459	2.78692e-07	4.99562e-07	6	5.28199	0.000535926	0.00203211	48	5.90742	4.57488e-24	1.37552e-23	979
lola_PP_SOLEXA_2.5	316	1.19276	8.53846e-05	0.000324286	33	1.542	0.00463064	0.129079	61	1.05923	0.32442	1	1553	1.15287	8.59565e-21	3.61666e-20	86	1.31635	0.00112617	0.0193182	243	1.06224	0.112339	0.556701	1392	1.30891	1.18432e-49	4.80187e-49	417	1.20932	9.89633e-07	5.38264e-06	1623	1.16197	2.56119e-24	1.46448e-23	91	1.6057	8.16282e-07	1.27508e-06	2	1.80779	0.304582	0.259265	33	4.71147	9.22893e-14	6.43442e-14	725
pros_SELEX	420	1.14746	9.86538e-05	0.000366663	36	1.24406	0.0751001	0.705959	76	1.02165	0.434362	1	1932	1.14714	8.70285e-36	8.08639e-35	83	1.01782	0.44266	1	297	1.10043	0.0101029	0.0938729	1752	1.28032	6.80626e-72	5.62147e-71	524	1.16685	1.33382e-06	6.76006e-06	1914	1.11439	4.33484e-22	2.10145e-21	135	2.08778	3.0914e-20	3.38026e-18	6	2.85769	0.0124828	0.020025	57	2.50654	2.5093e-11	1.35634e-11	1198
lola_PU_SOLEXA_5	206	1.25869	0.000140725	0.000514454	9	0.724289	0.888118	1	26	0.817098	0.890308	1	1148	1.16082	5.21875e-13	1.59422e-12	41	0.940456	0.701216	1	133	0.935703	0.831076	1	1168	1.29086	2.16983e-33	6.45163e-33	245	1.15101	0.00674058	0.0197783	1135	1.10477	9.58533e-07	2.37503e-06	64	2.01169	2.14515e-08	4.26471e-08	2	3.03265	0.139129	0.140679	31	3.38154	2.40868e-09	1.13602e-09	717
AbdB_SOLEXA	218	1.2388	0.000219876	0.000790844	19	1.42796	0.0671996	0.681159	41	1.13969	0.202238	1	1187	1.22589	4.74704e-23	2.25232e-22	58	1.31345	0.012022	0.1411	171	1.12203	0.0402009	0.263671	1095	1.32734	5.23607e-36	1.62173e-35	247	1.13678	0.0116728	0.0321362	1226	1.25594	5.37832e-29	3.99789e-28	63	2.04677	1.45439e-08	3.05824e-08	7	12.4426	5.25255e-07	4.38163e-05	26	5.11976	7.84706e-12	4.54816e-12	576
CG31670_SOLEXA_5	146	1.29408	0.000509794	0.00180451	11	1.29782	0.22556	1	24	1.08959	0.359909	1	793	1.14709	4.42888e-07	1.12232e-06	29	0.966607	0.610656	1	90	0.923262	0.818059	1	859	1.26168	3.12212e-18	6.69455e-18	156	1.09765	0.106986	0.23163	853	1.18638	9.11874e-11	2.57402e-10	35	1.67747	0.00159129	0.00139199	6	13.5091	2.65733e-06	7.38906e-05	25	4.82264	7.39703e-11	3.74577e-11	518
Ara_SOLEXA	229	1.21205	0.00053267	0.00185602	15	0.999042	0.54478	1	48	1.17727	0.122318	0.942391	955	1.10319	2.14948e-05	4.84177e-05	39	0.898567	0.802512	1	161	1.07972	0.132611	0.629198	876	1.21074	1.62043e-13	3.11514e-13	274	1.15428	0.00338559	0.0109418	984	1.11713	1.41816e-06	3.47527e-06	63	1.59789	7.75823e-05	8.90921e-05	6	7.65979	6.90519e-05	0.000576024	27	4.99249	5.39399e-12	3.20356e-12	473
CG14962_SOLEXA_5	194	1.23724	0.000584259	0.00200446	15	1.26664	0.200669	1	26	0.83883	0.858371	1	1080	1.18091	3.36616e-14	1.12038e-13	39	0.983007	0.577353	1	123	0.911335	0.897367	1	1072	1.30332	4.21925e-31	1.17611e-30	207	1.07105	0.138699	0.297404	1111	1.18302	6.82829e-15	2.37923e-14	45	1.63972	0.000549477	0.000526755	2	3.28761	0.121859	0.128675	31	4.96864	1.38076e-13	9.48918e-14	673
CG3919_SOLEXA	246	1.19282	0.000800246	0.00270386	17	1.05002	0.454395	1	45	1.08139	0.304679	1	1232	1.0932	1.64011e-06	3.97548e-06	36	0.693688	0.997325	1	163	0.945836	0.821965	1	1211	1.23578	9.17899e-26	2.35278e-25	278	1.12308	0.0131748	0.0353974	1252	1.0977	5.15642e-07	1.292e-06	54	1.48273	0.00167406	0.00145276	8	8.25556	1.40488e-06	5.85968e-05	32	2.97666	2.75982e-08	1.20697e-08	767
Crc_CG6272_SOLEXA	190	1.2264	0.00104595	0.00348131	17	1.40149	0.0933929	0.743808	29	0.907149	0.743106	1	1039	1.15488	1.21863e-10	3.35499e-10	46	1.12407	0.205965	1	133	0.964473	0.704378	1	1012	1.30155	2.65803e-28	6.97342e-28	216	1.17681	0.00420837	0.0130477	1064	1.1884	1.274e-14	4.3708e-14	41	1.738	0.000300727	0.000298933	2	3.62439	0.103519	0.111426	31	5.31712	2.21896e-14	1.6944e-14	578
Hmx_SOLEXA	412	1.12022	0.00116626	0.00382464	31	1.02484	0.472466	1	74	0.918058	0.837794	1	1777	1.10841	4.2222e-17	1.51863e-16	91	1.08663	0.159647	0.962196	298	1.03528	0.199489	0.823815	1605	1.29224	1.63889e-61	9.37109e-61	534	1.13942	2.32607e-05	9.97526e-05	1808	1.10184	1.58791e-15	5.805e-15	110	1.51311	7.25732e-07	1.16698e-06	6	4.15084	0.00192388	0.0049381	44	5.40636	1.63068e-20	2.80168e-20	903
crp_SOLEXA_5	148	1.26322	0.0012942	0.00418272	11	1.29912	0.224607	1	23	1.08059	0.379674	1	871	1.25508	9.05917e-18	3.3118e-17	25	0.889599	0.767969	1	91	0.989854	0.561808	1	915	1.29983	2.43024e-24	5.89068e-24	161	1.21668	0.0040322	0.0128454	873	1.23889	4.73771e-16	1.76085e-15	37	2.32258	1.04862e-06	1.61494e-06	2	3.05761	0.137284	0.139659	30	4.57617	2.93429e-12	1.78683e-12	595
CG12236_PB_SOLEXA_2.5	329	1.14362	0.00144095	0.00459047	21	0.94974	0.644534	1	41	0.756789	0.98586	1	1615	1.08314	5.82445e-09	1.54625e-08	57	0.846708	0.952543	1	169	0.790227	0.999981	1	1562	1.2378	1.308e-42	5.02905e-42	386	1.08253	0.0273315	0.0669772	1628	1.0583	2.35909e-05	5.42348e-05	73	1.69774	1.91723e-06	2.83295e-06	9	8.50763	1.66607e-07	2.77963e-05	57	3.43231	3.47966e-17	3.41624e-17	1127
lola_PG_SOLEXA_	257	1.17437	0.00147808	0.00464242	19	1.08669	0.384187	1	41	0.92826	0.728188	1	1341	1.12605	1.38458e-11	3.95847e-11	48	0.853748	0.920738	1	162	0.879562	0.982627	1	1301	1.29133	3.46422e-40	1.22622e-39	311	1.13168	0.0053955	0.0164821	1360	1.09117	3.19592e-07	8.19184e-07	74	1.76735	3.24595e-07	5.63373e-07	4	5.28826	0.00566575	0.0110948	44	5.57813	4.77758e-21	9.35161e-21	801
disco_SOLEXA_5	216	1.19751	0.00153935	0.0047677	22	1.53442	0.0246175	0.422284	49	1.2984	0.0298862	0.414024	1134	1.19041	1.63921e-16	5.8023e-16	52	1.17104	0.111114	0.728777	167	1.13168	0.0325043	0.233822	1071	1.28537	2.49362e-28	6.69973e-28	240	1.17269	0.00294004	0.0096416	1123	1.1474	6.61201e-11	1.91491e-10	63	2.27226	2.06135e-10	6.62931e-10	6	5.54478	0.000412066	0.00180916	34	4.21866	8.74131e-13	5.68266e-13	583
eyg_SOLEXA_t50	145	1.25968	0.00163058	0.00498108	11	1.22681	0.283484	1	24	1.01939	0.492478	1	828	1.1851	2.43983e-10	6.63516e-10	38	1.2397	0.0890589	0.640649	127	1.18746	0.0171476	0.152303	841	1.29857	1.30317e-21	2.96537e-21	210	1.43157	1.72464e-08	1.42442e-07	853	1.19038	4.1441e-11	1.23218e-10	52	2.37968	2.09324e-09	5.58251e-09	0	0	1	0.748152	17	4.47501	2.76129e-07	1.12574e-07	419
C15_SOLEXA	298	1.14768	0.0022565	0.00679998	24	1.15149	0.251325	1	54	0.979751	0.594243	1	1551	1.15758	9.8829e-22	4.40777e-21	74	1.14344	0.0884075	0.640649	234	1.04832	0.180491	0.789206	1413	1.31916	1.29155e-53	5.64736e-53	405	1.19055	9.00712e-06	4.09916e-05	1628	1.16797	6.53073e-26	3.83251e-25	90	1.7983	4.03922e-09	9.81478e-09	4	4.88816	0.0074845	0.0138744	39	5.74109	4.20782e-19	5.19039e-19	778
acj6_SOLEXA	393	1.10942	0.00367614	0.0108348	31	1.08845	0.3222	1	86	1.1141	0.122553	0.942391	1873	1.17046	2.9014e-40	3.23506e-39	104	1.27727	0.000585129	0.0118622	330	1.17591	9.25334e-06	0.000137566	1662	1.34542	1.05435e-84	1.80862e-83	580	1.26579	1.32947e-14	4.23532e-13	1929	1.14601	5.16447e-33	5.00729e-32	122	1.78675	1.56169e-12	9.3377e-12	6	4.79355	0.000901576	0.00306973	53	5.273	2.70413e-24	1.00067e-23	942
br_PE_SOLEXA_5	247	1.16007	0.00369257	0.0108348	14	0.848759	0.788175	1	33	0.778521	0.958199	1	1345	1.13795	2.3506e-13	7.38287e-13	47	0.871395	0.887444	1	153	0.860312	0.991479	1	1341	1.34906	1.88793e-55	8.95763e-55	306	1.13813	0.0042127	0.0130477	1398	1.14413	5.36608e-15	1.89942e-14	64	1.70026	9.36653e-06	1.26316e-05	5	5.80469	0.00116982	0.00352184	45	5.17684	3.11835e-20	5.00047e-20	903
fru_PI_SOLEXA_5	180	1.19907	0.00394957	0.0114384	13	1.13171	0.361474	1	21	0.720436	0.962754	1	965	1.11535	2.43188e-06	5.76926e-06	32	0.859934	0.854551	1	109	0.88079	0.945756	1	1015	1.23701	9.63381e-20	2.12707e-19	201	1.08906	0.0920599	0.203261	968	1.07576	0.00103754	0.00220354	42	1.7983	0.000118859	0.000132618	3	3.6068	0.0470962	0.059526	29	3.22367	2.41345e-08	1.06517e-08	679
CG6276_SOLEXA	313	1.13088	0.00417782	0.0119443	26	1.17139	0.209968	1	66	1.12227	0.154669	1	1568	1.12225	4.98968e-15	1.73859e-14	68	1.01595	0.462498	1	242	1.06339	0.109035	0.552608	1440	1.29891	1.65461e-50	6.96185e-50	376	1.09364	0.0168472	0.0431831	1601	1.11	5.87553e-13	1.8989e-12	94	1.916	4.43412e-11	1.73159e-10	6	5.33254	0.000509064	0.00197514	36	3.61009	1.59917e-11	9.15843e-12	801
BH1_SOLEXA	353	1.11314	0.0056963	0.0160794	22	0.831205	0.872182	1	52	0.752745	0.995369	1	1446	1.05891	0.000159751	0.000345869	65	0.906575	0.861748	1	230	0.953234	0.849806	1	1362	1.25772	2.4947e-36	7.94741e-36	424	1.03938	0.157266	0.330293	1497	1.06562	2.21754e-05	5.15116e-05	107	1.68663	2.90159e-09	7.55408e-09	5	4.42262	0.00391181	0.00870185	42	4.58804	5.66837e-17	5.45375e-17	796
Hth_SOLEXA	504	1.07801	0.00657594	0.0183304	40	1.02289	0.464724	1	98	0.982167	0.618228	1	2073	1.09982	1.24944e-26	6.47964e-26	99	0.989011	0.593151	1	331	1.02203	0.278481	1	1846	1.26394	1.57816e-76	1.59968e-75	599	1.06743	0.00996255	0.0284827	2075	1.08076	1.54935e-17	5.95697e-17	129	1.64181	1.2805e-10	4.37546e-10	11	3.62278	1.87692e-05	0.000240877	73	3.2402	5.39321e-21	9.70207e-21	1195
Ct_SOLEXA	351	1.10724	0.00826573	0.0227563	22	0.872765	0.803009	1	68	1.03292	0.399719	1	1715	1.0995	1.36921e-13	4.42512e-13	68	0.907462	0.867532	1	263	1.04883	0.151877	0.691194	1614	1.289	2.63153e-61	1.46708e-60	448	1.11185	0.00204583	0.00701875	1756	1.08951	8.9877e-12	2.74556e-11	115	1.92238	5.89637e-14	5.37277e-13	8	6.46087	8.94679e-06	0.000124389	54	4.06135	1.80157e-19	2.47623e-19	1052
HLH54F_da_SOLEXA_5	222	1.14377	0.0118373	0.0321916	11	0.752123	0.88269	1	30	0.813054	0.9125	1	1294	1.20062	3.41738e-22	1.58766e-21	36	0.766982	0.976455	1	122	0.808077	0.998316	1	1262	1.30453	1.03685e-40	3.72933e-40	278	1.22662	5.97564e-05	0.000237584	1243	1.15937	2.54673e-14	8.60485e-14	48	1.74903	7.42795e-05	8.64044e-05	3	3.5269	0.0498028	0.0615481	38	3.29617	5.89231e-11	3.01554e-11	870
D19B_SOLEXA_5	206	1.15068	0.0122394	0.0328843	16	1.15831	0.302616	1	38	0.963162	0.62819	1	1108	1.10601	1.021e-06	2.5298e-06	48	1.06286	0.339366	1	163	0.979391	0.643456	1	1110	1.24018	4.92607e-23	1.15633e-22	259	1.17051	0.00213023	0.00719758	1102	1.06963	0.000765609	0.00164164	54	1.74637	2.55743e-05	3.07296e-05	6	6.53666	0.000167164	0.000899654	30	3.58166	1.17936e-09	5.67353e-10	661
HLH4C_SOLEXA_5	104	1.22062	0.0177865	0.047219	5	0.826713	0.730868	1	8	0.548904	0.980789	1	626	1.14533	1.78704e-05	4.10834e-05	16	0.742097	0.923915	1	41	0.62367	0.999833	1	717	1.15942	4.01898e-07	6.63876e-07	121	1.24189	0.00662237	0.0196905	624	1.15916	3.86854e-06	9.377e-06	20	1.89999	0.00415349	0.00341473	1	2.73162	0.309825	0.261063	22	3.16482	1.84717e-06	7.05251e-07	491
cnc_maf_s_SELEX	6	2.76542	0.0195466	0.0512812	0	0	1	1	1	2.88828	0.294862	1	16	1.00133	0.53983	0.911985	0	0	1	1	1	0.46733	0.88782	1	26	0.993788	0.5468	0.752694	3	0.939817	0.628207	1	13	0.747507	0.904683	1	0	0	1	0.490332	0	0	1	0.748152	0	0	1	0.215726	13
jim_F1_9_SOLEXA_2.5	332	1.0909	0.0247409	0.0641538	33	1.34156	0.0356402	0.529851	71	1.09245	0.207745	1	1684	1.12871	2.77288e-19	1.08483e-18	88	1.2081	0.0142997	0.151849	269	1.07873	0.0470339	0.290704	1534	1.33046	1.50123e-66	9.84629e-66	450	1.11702	0.00133376	0.00472108	1753	1.1201	1.98038e-18	8.17823e-18	107	1.673	4.67018e-09	1.11012e-08	8	7.05938	4.602e-06	9.29679e-05	46	4.71263	4.76551e-19	5.73134e-19	903
eg_SOLEXA	198	1.1327	0.025555	0.0655031	13	0.949265	0.624584	1	24	0.691869	0.984582	1	1107	1.11688	1.06102e-07	2.75125e-07	44	0.9623	0.643679	1	136	0.904605	0.927645	1	1075	1.25536	4.47669e-24	1.07344e-23	241	1.13687	0.0127455	0.0346615	1102	1.09426	1.27897e-05	3.00222e-05	57	2.13548	1.81282e-08	3.67075e-08	4	7.35644	0.00170833	0.00459699	39	6.05874	6.33025e-20	9.51651e-20	636
vri_SOLEXA	180	1.13732	0.0290339	0.0735746	16	1.21876	0.23466	1	38	1.08822	0.310865	1	933	1.04745	0.0275344	0.0511682	38	0.866052	0.866856	1	139	0.91923	0.893275	1	839	1.14102	3.77596e-07	6.28387e-07	221	1.14263	0.0140008	0.0371689	936	1.04075	0.0495824	0.0953179	38	1.36825	0.0276658	0.0201673	2	4.42262	0.0735412	0.084617	17	4.82697	9.34609e-08	3.97886e-08	378
Fer2_da_SOLEXA_5	223	1.11359	0.0341388	0.0855388	14	0.906396	0.697642	1	33	0.851373	0.867691	1	1216	1.14455	4.17997e-12	1.24285e-11	40	0.847123	0.906299	1	119	0.781234	0.99962	1	1192	1.2349	5.93682e-25	1.47101e-24	255	1.14904	0.00613091	0.0184756	1238	1.15177	3.3172e-13	1.08785e-12	45	1.71612	0.000199049	0.000205328	3	2.87242	0.0820195	0.0937257	39	3.28518	3.47376e-11	1.83639e-11	788
sens_SOLEXA_5	141	1.15215	0.0364332	0.0902735	6	0.615729	0.933439	1	21	0.853707	0.809261	1	808	1.09929	0.000257347	0.000546556	23	0.691986	0.98416	1	97	0.884988	0.925043	1	860	1.23593	1.24905e-15	2.53216e-15	164	1.0979	0.0995891	0.217729	843	1.1129	2.88468e-05	6.56413e-05	36	1.5828	0.00368492	0.0030901	5	9.72513	0.000106399	0.000699556	26	4.80758	3.20171e-11	1.71138e-11	507
CG4360_F1_3_SOLEXA_2.5	55	1.27437	0.0375379	0.0919886	2	0.677479	0.799338	1	9	1.19975	0.336493	1	388	1.31535	6.43483e-10	1.72888e-09	9	0.851528	0.737074	1	30	0.85739	0.83612	1	530	1.32928	1.76782e-14	3.48871e-14	72	1.32326	0.00855219	0.024768	383	1.24657	5.09322e-07	1.29067e-06	22	2.30619	0.000197952	0.000205328	0	0	1	0.748152	8	2.26304	0.0260133	0.00744891	339
Fer1_da_SOLEXA_5	245	1.0969	0.0472503	0.114531	19	1.1276	0.320655	1	38	0.895434	0.799469	1	1341	1.12902	5.3183e-12	1.5605e-11	44	0.835664	0.934889	1	144	0.84256	0.995529	1	1312	1.25664	1.07213e-33	3.23089e-33	287	1.11186	0.0189873	0.0472422	1358	1.13763	2.87368e-13	9.56463e-13	56	1.82772	4.44821e-06	6.31669e-06	3	2.73162	0.0923117	0.101994	43	3.09877	1.87612e-11	1.04947e-11	911
Gsc_SOLEXA	326	1.07741	0.0482482	0.115692	24	0.981418	0.580834	1	44	0.70565	0.998162	1	1719	1.12247	7.74224e-19	2.87753e-18	71	0.965626	0.673804	1	212	0.866958	0.998208	1	1587	1.31767	1.13286e-67	8.14927e-67	422	1.09319	0.0104675	0.0295474	1712	1.08919	5.47294e-11	1.60588e-10	81	1.54451	1.91006e-05	2.34667e-05	3	3.5607	0.0486333	0.0605514	53	5.73185	5.07802e-26	2.71431e-25	1018
tll_SOLEXA	150	1.12887	0.0553151	0.131226	17	1.64463	0.026839	0.427507	30	1.10481	0.307762	1	842	1.10549	7.5806e-05	0.000165733	39	1.10994	0.259352	1	113	0.95725	0.719755	1	832	1.22643	4.34738e-14	8.50408e-14	188	1.15481	0.0159647	0.0418838	876	1.11865	7.38468e-06	1.77074e-05	43	1.95103	1.38056e-05	1.7553e-05	4	7.94652	0.0012828	0.00369001	27	6.93871	1.91438e-15	1.56093e-15	426
cic_SOLEXA	214	1.09923	0.0592525	0.138097	17	1.06167	0.435073	1	41	1.01337	0.489802	1	1154	1.04475	0.0145814	0.0282752	52	0.996255	0.540707	1	169	0.986778	0.600638	1	1125	1.20919	4.79179e-19	1.04762e-18	237	0.9491	0.837877	1	1175	1.02917	0.0740901	0.136546	58	1.60917	0.000130734	0.000142171	6	9.40506	2.15798e-05	0.000257166	31	3.95651	5.12493e-11	2.65101e-11	712
ftz_f1_SOLEXA_2	58	1.2287	0.0594498	0.138097	5	1.31356	0.332453	1	8	0.821033	0.763674	1	331	1.07147	0.0768491	0.139328	10	0.738483	0.878405	1	41	0.885847	0.816851	1	423	1.16411	0.000153162	0.000240529	69	1.13091	0.153039	0.325026	347	1.07637	0.0587505	0.110095	14	2.17459	0.00485613	0.00393325	1	5.30714	0.172863	0.1648	13	6.12146	2.14508e-07	8.8199e-08	215
bowl_SOLEXA_5	163	1.10438	0.0844934	0.194248	5	0.446113	0.990502	1	16	0.583561	0.995385	1	983	1.12073	6.60876e-07	1.6559e-06	19	0.510345	0.9999	1	77	0.66004	0.999996	1	1025	1.21455	3.26139e-17	6.73416e-17	176	1.01548	0.422498	0.772271	954	1.07599	0.00113501	0.00236549	35	1.59144	0.00383202	0.00317431	6	9.24896	2.37435e-05	0.000264087	39	4.05578	4.97392e-14	3.57134e-14	699
ttk_PF_SOLEXA_5	229	1.08208	0.0865914	0.19704	13	0.804218	0.841592	1	32	0.776991	0.956743	1	1333	1.12809	9.55956e-12	2.76855e-11	46	0.879524	0.868178	1	157	0.915864	0.920611	1	1334	1.26916	2.50935e-37	8.35201e-37	325	1.20102	6.07277e-05	0.000237584	1373	1.09834	3.53452e-08	9.61216e-08	64	1.73051	5.20488e-06	7.29645e-06	4	5.28826	0.00566575	0.0110948	46	3.92277	5.85711e-16	4.85806e-16	888
CG17181_SOLEXA_5	137	1.11148	0.0940993	0.211961	8	0.855118	0.72961	1	14	0.58765	0.991717	1	828	1.13302	1.82608e-06	4.37867e-06	20	0.658138	0.988528	1	70	0.688697	0.999915	1	890	1.20487	3.15933e-13	5.9706e-13	158	1.13846	0.0406089	0.0973741	828	1.15497	5.8823e-08	1.56161e-07	24	1.70239	0.00715089	0.00566599	1	1.78606	0.434846	0.357383	20	2.30431	0.000449754	0.000150252	612
Her_SOLEXA_5	194	1.08721	0.0979596	0.21845	14	0.969016	0.594463	1	35	0.957117	0.639776	1	1095	1.09698	7.45088e-06	1.73078e-05	42	0.908081	0.789729	1	159	1.05287	0.231613	0.906134	1090	1.25142	5.16559e-24	1.22545e-23	228	1.06138	0.158482	0.330293	1113	1.07862	0.000168816	0.000376459	57	1.97228	2.96427e-07	5.22783e-07	4	4.77814	0.00810751	0.0145445	31	3.62121	4.60746e-10	2.26174e-10	675
Lim3_SOLEXA	211	1.07124	0.13072	0.28862	15	0.898328	0.716334	1	47	1.04999	0.37965	1	1063	1.05613	0.00588964	0.0117267	46	0.878933	0.869389	1	180	1.00408	0.489472	1	931	1.2197	1.35137e-15	2.71491e-15	277	1.09844	0.036207	0.0877626	1059	1.01332	0.275058	0.471831	63	1.54096	0.000223376	0.00022827	3	6.09016	0.0119603	0.019563	14	5.96273	1.00422e-07	4.23769e-08	331
br_PC_SOLEXA_10	167	1.08245	0.132997	0.290768	8	0.623441	0.953118	1	29	0.865205	0.826992	1	976	1.09418	6.54625e-05	0.000144536	43	0.994354	0.545672	1	139	0.944729	0.801608	1	987	1.29099	7.15566e-26	1.85548e-25	214	1.08607	0.0906521	0.202154	969	1.04218	0.0397275	0.0770369	46	1.47421	0.00424119	0.00346081	3	7.0538	0.00800034	0.0145083	24	7.27794	2.69383e-14	2.02487e-14	495
CG8765_SOLEXA	190	1.07183	0.145408	0.314814	8	0.559621	0.981037	1	21	0.578443	0.998916	1	1049	1.05287	0.00937409	0.0183461	29	0.611205	0.999618	1	128	0.832093	0.995273	1	1068	1.24408	2.96048e-22	6.87694e-22	213	0.956036	0.787739	1	1060	1.01867	0.199643	0.347815	58	1.75817	9.81737e-06	1.27794e-05	4	5.07167	0.00657196	0.0126029	26	4.04745	1.3349e-09	6.35821e-10	648
GATAd_SOLEXA	165	1.07562	0.155227	0.332843	15	1.21376	0.249792	1	36	1.10615	0.281674	1	971	1.11002	5.45533e-06	1.28057e-05	45	1.11984	0.217626	1	154	1.11292	0.0656745	0.37683	940	1.24446	1.44266e-18	3.12342e-18	215	1.10704	0.0493186	0.117001	1041	1.14399	1.7481e-09	4.81268e-09	57	2.15445	1.31351e-08	2.8725e-08	4	7.04265	0.00200651	0.00507215	21	4.51006	8.85671e-09	4.09681e-09	486
Sox14_SOLEXA	261	1.05298	0.165467	0.351421	17	0.840895	0.822887	1	44	0.859507	0.89154	1	1360	1.03673	0.0165338	0.0317848	58	0.910313	0.832202	1	177	0.861308	0.9958	1	1319	1.23564	7.07476e-30	1.94774e-29	323	1.02942	0.271985	0.527414	1422	1.04197	0.00596692	0.0122075	74	1.75162	4.6527e-07	7.82684e-07	4	4.17416	0.0129541	0.0201985	43	3.52042	2.69276e-13	1.79917e-13	828
lola_PL_SOLEXA_2.5	257	1.047	0.196793	0.414008	12	0.625227	0.980088	1	23	0.492772	0.999992	1	1412	1.11333	7.91422e-11	2.20609e-10	40	0.689878	0.998787	1	125	0.698821	1	1	1378	1.25424	2.19371e-36	7.10457e-36	312	1.14713	0.00234157	0.00779358	1399	1.11141	3.7575e-10	1.0474e-09	50	1.6862	0.000131322	0.000142171	5	4.08242	0.00552731	0.0110948	46	2.73947	2.06105e-10	1.02217e-10	983
lola_PC_SOLEXA_5	268	1.04512	0.19922	0.415197	17	0.810706	0.866303	1	37	0.717453	0.993383	1	1411	1.04515	0.00332301	0.00667595	43	0.65782	0.999864	1	152	0.733431	1	1	1348	1.22166	2.5374e-28	6.7362e-28	317	1.00195	0.495056	0.87617	1458	1.05503	0.000399089	0.000872518	64	1.7088	7.93731e-06	1.0986e-05	4	4.50303	0.00997145	0.0169262	39	3.26703	4.10037e-11	2.14408e-11	904
vfl_SOLEXA_5	86	1.08556	0.221355	0.457058	8	1.34532	0.243519	1	19	1.12432	0.331145	1	590	1.14164	5.13748e-05	0.000114566	20	0.959716	0.612825	1	76	0.943396	0.730633	1	668	1.14505	7.92604e-06	1.2808e-05	112	1.12934	0.0905661	0.202154	600	1.10828	0.00110738	0.00232968	25	1.97768	0.000793087	0.000722661	0	0	1	0.748152	14	2.16164	0.00567073	0.00171573	435
Eip93F_SOLEXA	144	1.05395	0.253509	0.518646	10	0.928672	0.646124	1	21	0.773364	0.918647	1	886	1.11028	2.04557e-05	4.6547e-05	32	0.870216	0.835563	1	98	0.834946	0.984125	1	930	1.23598	2.39694e-17	5.04262e-17	184	1.09937	0.081207	0.188637	904	1.08314	0.000721502	0.00156209	40	1.67889	0.000720224	0.000667391	2	4.12778	0.0829002	0.0940877	22	3.18903	1.63014e-06	6.32428e-07	546
nau_SOLEXA_5	141	1.0537	0.257361	0.521741	15	1.40404	0.110464	0.821118	26	0.97466	0.586781	1	837	1.08974	0.000591489	0.00124436	29	0.831165	0.888479	1	89	0.80128	0.99385	1	853	1.16297	5.94027e-09	1.01898e-08	133	0.927298	0.845114	1	807	1.08147	0.00204852	0.00422981	29	1.91651	0.000513119	0.000500951	4	4.54434	0.00965992	0.0169262	21	2.71218	3.31493e-05	1.19903e-05	521
salr_F3_5_SOLEXA_2.5	158	1.03952	0.304413	0.611568	7	0.588578	0.961326	1	18	0.590784	0.996555	1	924	1.01748	0.240265	0.418587	28	0.676942	0.994732	1	101	0.740936	0.999901	1	999	1.17607	2.59971e-12	4.83112e-12	186	0.963842	0.729101	1	964	1.00125	0.486849	0.79829	38	1.43375	0.0141549	0.010977	4	6.51754	0.00266601	0.00617767	32	4.18272	5.60226e-12	3.28667e-12	641
CG7056_SOLEXA	71	1.05931	0.31998	0.633841	3	0.551571	0.914738	1	7	0.501864	0.987904	1	371	1.00308	0.48235	0.8211	11	0.596277	0.981376	1	50	0.820944	0.946281	1	425	1.16324	0.000157333	0.000245351	87	1.02234	0.429417	0.778537	417	1.05611	0.0976043	0.17553	21	1.64899	0.0160743	0.0120829	1	4.88816	0.186295	0.173637	12	6.49816	3.33194e-07	1.34697e-07	212
Dip3_SOLEXA	281	1.02394	0.324026	0.633841	18	0.800587	0.886922	1	42	0.757272	0.98681	1	1492	1.04604	0.00154334	0.00315748	55	0.803565	0.984415	1	177	0.818085	0.999839	1	1446	1.26471	1.72503e-42	6.41135e-42	326	0.953443	0.866296	1	1469	1.00546	0.369206	0.623735	66	1.45843	0.000735805	0.000676099	5	4.76282	0.00282859	0.0064646	46	3.78648	2.21445e-15	1.77551e-15	988
slbo_SOLEXA	267	1.02505	0.322645	0.633841	26	1.19414	0.181062	1	56	1.00048	0.523982	1	1343	1.00919	0.300129	0.518827	65	0.970616	0.644937	1	187	0.842396	0.999265	1	1299	1.24803	2.00087e-31	5.64802e-31	329	1.02531	0.299177	0.56621	1415	1.0344	0.0196292	0.0390832	82	1.83486	1.02636e-08	2.29034e-08	5	5.54478	0.00143821	0.00406693	40	4.68698	1.71255e-16	1.55444e-16	748
gt_SOLEXA	83	1.04692	0.343576	0.666239	10	1.44877	0.151332	0.992558	21	1.16429	0.264358	1	424	0.885378	0.999082	1	19	0.761381	0.923364	1	72	0.850646	0.945936	1	413	0.923186	0.977457	1	85	0.918212	0.817967	1	384	0.818347	1	1	20	1.57629	0.0285427	0.0206687	1	3.57212	0.246318	0.218591	4	2.52706	0.0744295	0.0192504	150
CG31782_SOLEXA_5	261	1.02109	0.353089	0.672982	15	0.744146	0.925926	1	34	0.638462	0.999432	1	1452	1.09109	2.97691e-08	7.81e-08	55	0.918225	0.801713	1	192	0.913687	0.953335	1	1431	1.23262	3.18554e-34	9.73118e-34	331	1.11172	0.0111381	0.0310473	1491	1.11772	2.05604e-12	6.45769e-12	55	1.63463	0.000133195	0.000142785	5	3.24171	0.0145252	0.0222325	44	1.95529	8.91338e-06	3.32399e-06	1005
peb_F5_7_SOLEXA_2.5	224	1.02385	0.350821	0.672982	15	0.808618	0.853204	1	36	0.766692	0.973337	1	1202	1.02238	0.125507	0.223904	53	0.897483	0.850225	1	179	0.92509	0.914988	1	1130	1.21516	5.06099e-20	1.1286e-19	262	0.979496	0.667005	1	1205	1.0058	0.388377	0.646329	45	1.20452	0.103327	0.0676538	3	3.80375	0.0412038	0.0541288	24	3.55368	7.27606e-08	3.12525e-08	604
lola_PK_SOLEXA	179	1.02366	0.373357	0.705581	14	1.0092	0.529357	1	29	0.813205	0.908363	1	1010	1.02306	0.157227	0.276076	36	0.791905	0.959115	1	131	0.869286	0.976909	1	1049	1.16743	3.13134e-12	5.77098e-12	221	1.04754	0.223635	0.441333	1035	1.01619	0.237481	0.410529	55	1.89999	1.65736e-06	2.4825e-06	7	8.90582	5.01511e-06	9.29679e-05	25	2.56815	1.43112e-05	5.25546e-06	683
ab_SOLEXA_5	60	1.04409	0.381222	0.71439	3	0.738875	0.777864	1	6	0.58321	0.948227	1	430	1.14276	0.00066268	0.0013811	7	0.496312	0.989532	1	25	0.544815	0.999861	1	555	1.08902	0.00766645	0.0117097	76	1.11802	0.163825	0.335164	420	1.0982	0.0127986	0.0257126	14	1.6737	0.0400688	0.0277297	1	4.64375	0.195136	0.179867	11	1.57941	0.0908963	0.0230144	370
da_SOLEXA_5	141	1.02234	0.399252	0.741944	7	0.62081	0.943604	1	19	0.686375	0.974446	1	838	1.02952	0.134733	0.238455	22	0.574375	0.999435	1	71	0.586688	1	1	902	1.2044	2.05122e-13	3.9096e-13	163	1.03396	0.329737	0.61276	857	1.04272	0.0535538	0.101208	28	1.53963	0.0142974	0.0110094	3	4.82468	0.0223028	0.0329287	17	2.4	0.000775767	0.000255614	569
D19A_F10_12_SANGER_5	182	1.01562	0.418743	0.771732	14	0.974149	0.586038	1	34	0.864667	0.848007	1	1130	1.14881	2.66222e-11	7.51487e-11	54	1.17288	0.10267	0.693799	178	1.08214	0.108397	0.552608	1072	1.31309	1.28692e-32	3.72706e-32	260	1.1203	0.0187259	0.0472422	1176	1.14039	7.5881e-11	2.16942e-10	66	1.84072	3.84706e-07	6.57271e-07	2	2.972	0.143768	0.141928	22	4.19061	1.46112e-08	6.63111e-09	492
Hand_da_SOLEXA_5	150	1.0163	0.426349	0.779311	12	1.05397	0.469511	1	21	0.728679	0.957335	1	921	1.07383	0.00184567	0.00374168	32	0.846729	0.877126	1	100	0.824431	0.99013	1	949	1.15895	7.15358e-10	1.24629e-09	184	1.05545	0.215234	0.432406	919	1.06079	0.00830333	0.0168331	37	1.7458	0.000554002	0.000526755	2	3.09583	0.134527	0.137695	30	3.17205	1.93435e-08	8.69677e-09	604
Six4_SOLEXA_2	332	1.00833	0.435388	0.789361	27	1.02503	0.478456	1	57	0.850288	0.939598	1	1605	1.03271	0.00937871	0.0183461	72	0.952349	0.729152	1	221	0.888218	0.993592	1	1532	1.2321	2.40694e-39	8.25766e-39	408	1.02401	0.277393	0.533264	1708	1.0674	3.09859e-07	8.0347e-07	99	1.72964	4.02039e-09	9.81478e-09	7	4.63547	0.000344142	0.00159489	58	3.94004	2.41303e-20	4.00287e-20	965
z_FlyReg	314	1.00333	0.483093	0.868787	29	1.11311	0.283691	1	60	0.901246	0.849544	1	1557	1.02857	0.0241964	0.0453429	80	1.04073	0.346003	1	247	0.987211	0.626636	1	1425	1.2239	5.12294e-32	1.46464e-31	390	1.0338	0.209854	0.425431	1589	1.0214	0.0673363	0.125133	94	1.6995	3.00032e-08	5.85834e-08	7	4.4759	0.000427944	0.0018307	42	3.1557	1.90006e-11	1.05065e-11	867
run_Bgb_NBT	64	1.00314	0.509239	0.908482	4	0.760257	0.778628	1	10	0.768743	0.844397	1	404	0.986207	0.640384	1	18	0.939887	0.64603	1	47	0.764229	0.983558	1	451	1.00401	0.468844	0.653451	74	0.97609	0.607053	1	380	0.929064	0.960284	1	15	1.48464	0.0805148	0.0533564	0	0	1	0.748152	6	2.16605	0.0599609	0.0158491	227
NFAT_SOLEXA	106	0.995959	0.534704	0.946342	2	0.23739	0.99851	1	7	0.33777	0.999917	1	705	1.04441	0.0728742	0.133205	11	0.35948	0.999997	1	59	0.602799	0.999999	1	797	1.18824	3.59127e-10	6.30593e-10	139	1.00894	0.468435	0.835688	738	1.04041	0.0859632	0.157129	33	1.93988	0.000166929	0.000175506	2	4.82468	0.0631175	0.0746837	20	3.52613	1.08098e-06	4.26252e-07	492
gcm_SELEX	50	0.992634	0.544146	0.955469	3	0.779473	0.745826	1	4	0.411213	0.989114	1	319	0.96692	0.768623	1	9	0.642118	0.946669	1	33	0.716064	0.986709	1	423	1.03009	0.241269	0.347116	72	1.17449	0.0842969	0.193796	366	1.07771	0.0501835	0.095649	17	2.17926	0.0019501	0.00167899	0	0	1	0.748152	8	2.15835	0.033128	0.00924998	261
ac_da_SOLEXA_5	118	0.982572	0.599408	1	6	0.637878	0.918355	1	15	0.641161	0.980031	1	770	1.05773	0.022649	0.0428029	18	0.569898	0.998417	1	68	0.657485	0.999986	1	878	1.17885	1.26005e-10	2.24793e-10	150	1.06139	0.221063	0.440153	818	1.10215	0.000168036	0.000376459	28	1.86783	0.000959928	0.000853352	2	3.75253	0.0976038	0.10574	15	1.73615	0.0270554	0.00765619	585
Adf1_SOLEXA	116	0.753887	0.99985	1	7	0.52676	0.984476	1	17	0.537319	0.999162	1	712	0.838879	1	1	32	0.744831	0.98032	1	94	0.733963	0.999882	1	784	1.00221	0.476025	0.659339	149	0.858976	0.985185	1	743	0.853825	1	1	32	1.55825	0.00765927	0.00602515	4	5.38406	0.00531468	0.0110948	21	1.96307	0.00243805	0.000781914	487
apt_SELEX	5	0.704688	0.844694	1	1	1.68886	0.449201	1	1	0.631811	0.798377	1	65	1.2767	0.0204048	0.0388913	2	0.848704	0.686538	1	10	1.23102	0.295643	1	77	1.08465	0.23321	0.3377	12	1.19861	0.299609	0.56621	60	1.16076	0.116585	0.207987	6	5.10717	0.000851334	0.000763019	0	0	1	0.748152	1	15.1624	0.0642438	0.0168883	28
Atf_2_SOLEXA	42	0.681489	0.997959	1	8	1.39699	0.213559	1	9	0.64909	0.94085	1	246	0.721332	1	1	16	0.836992	0.808767	1	41	0.704336	0.995499	1	251	0.749111	1	1	37	0.640713	0.999194	1	230	0.756121	1	1	11	1.47219	0.127551	0.0820411	1	3.12185	0.27674	0.241731	2	1.14003	0.52595	0.119348	79
Atf6_SOLEXA	17	0.768989	0.897173	1	3	1.49646	0.32459	1	6	1.20107	0.383203	1	123	0.924817	0.846279	1	5	0.695149	0.851347	1	22	0.986125	0.558862	1	162	0.813868	0.999008	1	20	0.957221	0.614423	1	101	0.820963	0.989884	1	4	1.28969	0.376072	0.221082	0	0	1	0.748152	3	3.24908	0.0651188	0.0170253	60
Blimp_1_SOLEXA_5	132	0.879319	0.958619	1	11	0.861205	0.746543	1	24	0.732608	0.965136	1	849	0.981631	0.775811	1	39	0.922105	0.744968	1	115	0.811555	0.997122	1	853	1.14717	9.71873e-08	1.64188e-07	160	0.882175	0.968851	1	858	0.969474	0.896535	1	34	1.37029	0.0356309	0.0251357	3	4.44024	0.0277127	0.0388531	25	5.96005	7.20829e-13	4.75025e-13	476
brk_FlyReg	82	0.616843	1	1	9	0.743522	0.869165	1	14	0.504848	0.999191	1	516	0.736392	1	1	31	0.82681	0.903147	1	59	0.550838	1	1	521	0.809242	1	1	74	0.573686	1	1	440	0.667748	1	1	13	0.984478	0.565117	0.315266	2	2.84674	0.154098	0.149473	10	1.07994	0.447751	0.103062	278
Bteb2_SOLEXA_2.5	49	0.542962	1	1	7	0.781435	0.80324	1	12	0.56952	0.990779	1	275	0.550474	1	1	16	0.533613	0.999115	1	53	0.596299	0.999998	1	365	0.746687	1	1	45	0.499018	1	1	257	0.545077	1	1	8	0.784511	0.807918	0.424716	3	7.28431	0.00732008	0.0137221	5	0.9112	0.645236	0.145048	162
CG10904_SOLEXA	192	0.848694	0.99739	1	15	0.766335	0.903918	1	34	0.698115	0.994791	1	1134	0.944284	0.998641	1	56	0.904898	0.840702	1	182	0.914742	0.944081	1	1085	1.15386	2.58151e-11	4.68029e-11	260	0.919639	0.95254	1	1184	0.948247	0.997906	1	65	1.56293	0.000113863	0.000128353	2	2.28615	0.216819	0.19767	30	4.25909	1.77889e-11	1.00679e-11	601
CG11071_SOLEXA_5	110	0.945028	0.758285	1	8	0.841423	0.746205	1	18	0.743712	0.931589	1	717	0.978193	0.786637	1	25	0.733908	0.969892	1	95	0.850143	0.970817	1	814	1.12196	1.12823e-05	1.81003e-05	156	1.03779	0.315916	0.59201	733	0.971605	0.852242	1	33	1.47219	0.0152264	0.0116427	6	11.201	7.90266e-06	0.00011986	15	2.15375	0.00438968	0.00136241	489
CG11723_SOLEXA	85	0.411685	1	1	11	0.522677	0.997296	1	21	0.423448	1	1	570	0.550301	1	1	36	0.559769	0.999999	1	100	0.519256	1	1	566	0.753752	1	1	96	0.398333	1	1	541	0.524616	1	1	24	0.733789	0.963709	0.483375	2	2.1108	0.244165	0.217839	4	0.641115	0.874549	0.192665	230
CG12029_SOLEXA_5	48	0.626773	0.999927	1	8	1.12323	0.420156	1	18	1.04978	0.450638	1	324	0.744779	1	1	17	0.723558	0.94536	1	49	0.689273	0.998906	1	398	0.885115	0.998681	1	58	0.780733	0.984328	1	320	0.775954	1	1	14	1.55166	0.0673014	0.0454259	4	9.77632	0.000588552	0.00218206	10	2.06572	0.023996	0.00691239	197
CG12155_SOLEXA	51	0.443738	1	1	7	0.629787	0.937963	1	14	0.527753	0.998285	1	391	0.577632	1	1	24	0.61696	0.998366	1	57	0.482699	1	1	499	0.822779	1	1	70	0.494303	1	1	388	0.554546	1	1	25	1.19819	0.196901	0.121638	2	4.06011	0.0852972	0.0961541	8	1.58768	0.133414	0.0330832	241
CG12236_PA_SOLEXA_5	142	0.970577	0.670042	1	7	0.583597	0.96371	1	20	0.662884	0.985989	1	850	0.971873	0.876952	1	29	0.721993	0.98454	1	101	0.769339	0.999376	1	897	1.11716	5.50261e-06	8.95681e-06	161	0.905435	0.930748	1	822	0.917116	0.999703	1	45	1.75384	0.000120179	0.000132736	2	2.87984	0.151264	0.147583	26	3.05125	3.99216e-07	1.60042e-07	558
CG13897_SOLEXA	146	0.960573	0.722309	1	12	0.936396	0.641754	1	22	0.692467	0.980083	1	864	0.97946	0.804582	1	33	0.764352	0.97184	1	106	0.779883	0.999173	1	884	1.11888	5.27948e-06	8.65679e-06	152	0.816192	0.998466	1	871	0.965541	0.925525	1	38	1.42115	0.0161336	0.0120829	2	2.94841	0.145634	0.142925	27	3.44599	1.95858e-08	8.72417e-09	518
CG15601_SOLEXA	202	0.919594	0.927894	1	13	0.690724	0.953254	1	32	0.685354	0.995436	1	1130	0.958457	0.986128	1	56	0.937673	0.745461	1	162	0.845194	0.99737	1	1116	1.16895	1.38777e-13	2.69107e-13	258	0.965327	0.76089	1	1191	0.969482	0.9526	1	58	1.5643	0.000281153	0.00028204	5	5.76863	0.00120323	0.00352184	32	4.2191	4.45569e-12	2.67936e-12	634
CG1621_SOLEXA	107	0.586915	1	1	7	0.412738	0.999005	1	21	0.52525	0.999881	1	639	0.662399	1	1	25	0.465329	1	1	95	0.595924	1	1	688	0.835528	1	1	113	0.55529	1	1	633	0.654398	1	1	37	1.54383	0.00491364	0.00395057	3	3.59516	0.0474781	0.0595575	14	1.19928	0.279441	0.0662218	392
CG3065_F1_5_SOLEXA_2.5	36	0.439459	1	1	7	0.870179	0.703434	1	10	0.538666	0.991392	1	262	0.582541	1	1	15	0.572448	0.995971	1	42	0.5506	0.999999	1	336	0.71886	1	1	34	0.461275	1	1	245	0.594554	1	1	7	0.827551	0.749331	0.40362	2	6.46087	0.037315	0.0498044	8	1.41374	0.206868	0.049733	158
CG32830_SOLEXA_5	161	0.904052	0.9367	1	13	0.83844	0.795119	1	30	0.766154	0.959699	1	954	0.946217	0.993233	1	40	0.790865	0.969154	1	132	0.78918	0.999725	1	992	1.16072	1.20999e-10	2.17603e-10	176	0.796971	0.999856	1	948	0.925068	0.999728	1	37	1.16129	0.185975	0.115541	1	1.07994	0.615224	0.491113	24	2.97301	1.82935e-06	7.04033e-07	588
CG4854_SOLEXA_5	53	0.830729	0.937864	1	4	0.708966	0.823132	1	8	0.601277	0.95953	1	317	0.817273	0.999995	1	8	0.40872	0.999403	1	36	0.602048	0.999851	1	411	0.908155	0.992068	1	54	0.772933	0.984683	1	327	0.847533	0.999869	1	13	1.6665	0.0481719	0.0329207	1	2.73162	0.309825	0.261063	9	2.13221	0.0263562	0.00750245	232
CG5180_SOLEXA	178	0.901013	0.953333	1	18	1.06398	0.426884	1	37	0.859514	0.868416	1	1029	0.940658	0.998272	1	49	0.897068	0.838927	1	139	0.775886	0.999942	1	1015	1.11968	3.6705e-07	6.1543e-07	215	0.875755	0.990767	1	1057	0.951722	0.991667	1	49	1.46243	0.00370211	0.0030901	6	7.3082	8.98607e-05	0.000681462	25	2.9614	1.17571e-06	4.59835e-07	555
CG5669_SOLEXA_5	33	0.500235	0.999999	1	5	0.763695	0.792143	1	10	0.656427	0.944826	1	215	0.57257	1	1	11	0.502405	0.997716	1	32	0.500959	0.999999	1	279	0.689437	1	1	34	0.560592	0.999969	1	200	0.576607	1	1	4	0.697701	0.832471	0.43553	1	3.79082	0.233816	0.210862	5	1.20336	0.401902	0.0934021	110
CG7368_SOLEXA_2.5	13	0.191446	1	1	1	0.134954	0.999562	1	2	0.117205	1	1	115	0.298415	1	1	8	0.297908	0.999998	1	29	0.378211	1	1	236	0.66316	1	1	16	0.222547	1	1	109	0.295201	1	1	6	0.602261	0.938892	0.475288	1	5.80469	0.159223	0.153552	1	0.512242	0.861204	0.190921	77
CG7928_SOLEXA_5	37	0.453614	1	1	5	0.653872	0.888966	1	8	0.432469	0.998565	1	318	0.641577	1	1	17	0.621655	0.991463	1	47	0.55842	0.999999	1	450	0.832031	1	1	61	0.62983	0.999989	1	337	0.659354	1	1	13	1.05186	0.46672	0.265797	2	5.99194	0.0428075	0.0553637	6	1.00635	0.551568	0.124574	243
CG8319_SOLEXA_2.5	32	0.737447	0.975755	1	2	0.514	0.905551	1	5	0.530191	0.961954	1	182	0.697775	1	1	9	0.668978	0.928449	1	26	0.629685	0.997123	1	264	0.76283	1	1	23	0.52663	0.999885	1	172	0.68164	1	1	3	0.607996	0.877769	0.45634	1	5.08904	0.179605	0.170255	4	1.41704	0.312562	0.0737077	118
CG9437_SOLEXA	168	0.812069	0.999488	1	14	0.776668	0.884162	1	32	0.689004	0.99489	1	981	0.906778	0.999997	1	45	0.796651	0.974526	1	154	0.820071	0.999304	1	908	1.0818	0.000742135	0.00114928	205	0.853948	0.996864	1	964	0.892042	1	1	43	1.29425	0.0443399	0.0304924	4	4.70253	0.00857319	0.0152163	18	4.08567	4.67151e-07	1.85729e-07	411
ci_SOLEXA_5	65	0.804408	0.977555	1	7	0.994639	0.562164	1	11	0.677353	0.938728	1	429	0.892026	0.998368	1	16	0.672439	0.972038	1	42	0.596122	0.99997	1	501	0.954963	0.903489	1	77	0.890408	0.878108	1	439	0.932677	0.96484	1	12	1.40307	0.147764	0.0928567	1	3.17521	0.272751	0.239501	12	2.00826	0.0172223	0.00505188	309
CrebA_SOLEXA	64	0.62474	0.999996	1	7	0.715246	0.870022	1	12	0.50934	0.997938	1	361	0.635708	1	1	15	0.465329	0.99992	1	55	0.568607	1	1	426	0.776237	1	1	57	0.588089	0.999999	1	314	0.592332	1	1	11	0.870181	0.727118	0.395552	1	1.66592	0.458064	0.372792	11	1.88246	0.0332644	0.00924998	198
crol_F7_16_SOLEXA_2.5	4	0.0593164	1	1	1	0.13063	0.999664	1	2	0.114549	1	1	73	0.19256	1	1	7	0.250498	1	1	25	0.318795	1	1	158	0.451157	1	1	14	0.193362	1	1	71	0.195701	1	1	2	0.218255	0.999204	0.490332	0	0	1	0.748152	2	0.881534	0.66553	0.148914	30
cwo_SOLEXA_5	28	0.442536	1	1	2	0.330685	0.985757	1	6	0.408443	0.997381	1	236	0.652732	1	1	11	0.535068	0.994651	1	38	0.599351	0.999915	1	276	0.761483	1	1	36	0.546501	0.999992	1	217	0.621292	1	1	7	0.871106	0.700054	0.382733	2	5.944	0.0434359	0.0557442	4	2.5483	0.0726617	0.0188947	94
Deaf1_FlyReg	162	0.625744	1	1	16	0.664391	0.981794	1	33	0.574176	0.999974	1	959	0.778851	1	1	42	0.613316	0.99999	1	150	0.727817	1	1	988	0.984695	0.76391	1	217	0.702802	1	1	978	0.778845	1	1	54	1.46384	0.0022307	0.00190557	6	4.54898	0.00119018	0.00352184	25	1.44349	0.0398529	0.0107708	637
Dif_Rel_SELEX	0	0	1	1	0	0	1	1	0	0	1	1	6	0.335973	0.999851	1	0	0	1	1	2	0.615508	0.84164	1	21	0.551234	0.999595	1	0	0	1	1	5	0.307429	0.999867	1	0	0	1	0.490332	0	0	1	0.748152	0	0	1	0.215726	5
dl_NBT	39	0.839753	0.893591	1	2	0.526592	0.897989	1	3	0.326096	0.995511	1	296	0.9476	0.867745	1	11	0.777012	0.846877	1	29	0.656358	0.995898	1	353	0.913393	0.980801	1	36	0.646124	0.998849	1	257	0.835594	0.999733	1	11	1.73392	0.0522193	0.035465	0	0	1	0.748152	10	3.54261	0.000557405	0.000184931	202
Doc2_SOLEXA	100	0.897078	0.895428	1	7	0.740197	0.846	1	18	0.764009	0.912052	1	648	0.980911	0.742479	1	23	0.716632	0.973607	1	82	0.789221	0.994668	1	664	1.06476	0.0218184	0.0326543	126	0.965415	0.683307	1	639	0.948882	0.958047	1	26	1.33965	0.0761009	0.0507389	4	8.5896	0.000958939	0.00319975	14	3.18729	0.000138549	4.90087e-05	366
dys_tgo_SOLEXA_5	81	0.501208	1	1	8	0.523387	0.990203	1	17	0.463423	0.999969	1	564	0.655791	1	1	23	0.474203	0.999999	1	85	0.576315	1	1	616	0.85446	1	1	95	0.533392	1	1	587	0.67807	1	1	22	0.895138	0.740939	0.401076	1	1.21405	0.571191	0.460369	9	1.3784	0.207795	0.049733	302
Eip74EF_SOLEXA	29	0.50932	0.999994	1	1	0.192855	0.99524	1	6	0.49379	0.984254	1	225	0.606028	1	1	6	0.307092	0.99995	1	23	0.397007	1	1	309	0.701022	1	1	38	0.545616	0.999996	1	213	0.558826	1	1	5	0.652757	0.887985	0.457999	1	3.95213	0.225374	0.204353	7	1.76894	0.102802	0.0257577	160
esg_F3_5_SOLEXA	103	0.984037	0.58752	1	2	0.248623	0.997841	1	9	0.454525	0.998415	1	692	1.05907	0.0289833	0.0534155	12	0.432694	0.999897	1	58	0.656947	0.999937	1	797	1.15812	6.46417e-08	1.10039e-07	133	1.08542	0.160714	0.331845	708	1.05818	0.0291498	0.0575257	30	2.32991	1.10634e-05	1.42319e-05	1	2.18529	0.371784	0.310138	20	2.33267	0.000384894	0.000129483	540
Ets21C_SOLEXA	77	0.658203	0.999993	1	7	0.653665	0.921496	1	14	0.556093	0.996152	1	464	0.658209	1	1	15	0.404624	0.999998	1	49	0.44084	1	1	531	0.785926	1	1	80	0.581909	1	1	458	0.65264	1	1	13	0.856466	0.759249	0.406957	2	3.95213	0.0893411	0.0993698	12	1.55512	0.0870319	0.0222704	305
Ets98B_SOLEXA	73	0.563304	1	1	6	0.506657	0.98333	1	14	0.504248	0.999208	1	495	0.653668	1	1	20	0.501218	0.999961	1	53	0.444204	1	1	560	0.780093	1	1	93	0.611598	1	1	495	0.645929	1	1	20	1.22651	0.199515	0.122561	0	0	1	0.748152	12	1.29778	0.21606	0.0514552	319
ey_SOLEXA	102	0.711723	0.999978	1	12	0.904168	0.690643	1	22	0.687473	0.982029	1	626	0.782315	1	1	29	0.678056	0.995339	1	101	0.754982	0.999743	1	697	0.986069	0.693	0.942311	125	0.738216	0.999971	1	641	0.782821	1	1	41	1.84846	7.82196e-05	8.90921e-05	2	2.70182	0.167471	0.160577	12	1.80147	0.0358382	0.0098518	366
Fer1_SOLEXA_5	79	0.922124	0.798317	1	7	1.00797	0.547719	1	16	0.934934	0.647564	1	495	0.993032	0.58481	0.980545	16	0.705827	0.952853	1	55	0.74462	0.994706	1	556	1.0324	0.182752	0.268117	76	0.855868	0.939172	1	518	1.04953	0.094567	0.171451	16	1.62908	0.0365131	0.0255928	1	1.69635	0.451962	0.369629	12	2.49245	0.00337749	0.00107603	323
gce_SOLEXA_5	264	0.878118	0.996849	1	26	0.995376	0.54939	1	56	0.857515	0.926955	1	1380	0.980218	0.899634	1	61	0.815003	0.985063	1	215	0.905189	0.978963	1	1249	1.17563	2.82611e-17	5.88993e-17	317	0.938874	0.924486	1	1402	0.982897	0.866119	1	73	1.50235	0.000140777	0.000149448	4	2.31104	0.0860832	0.0963889	37	3.77529	2.12497e-12	1.31059e-12	660
gl_SOLEXA_5	130	0.96515	0.688929	1	12	1.19314	0.303279	1	21	0.811293	0.87306	1	878	1.09446	0.00020938	0.000448958	35	1.02114	0.475141	1	105	0.93532	0.798291	1	938	1.17629	2.507e-11	4.58246e-11	188	1.14917	0.0190664	0.0472422	936	1.14219	3.93446e-08	1.05709e-07	31	1.44034	0.0242335	0.0177838	3	4.76282	0.0230725	0.0337664	32	3.41687	9.93686e-10	4.8286e-10	614
gsb_n_SOLEXA	88	0.4874	1	1	12	0.70932	0.932034	1	26	0.645254	0.996654	1	682	0.713462	1	1	38	0.717874	0.99527	1	104	0.647073	1	1	698	0.894544	0.999964	1	119	0.609321	1	1	645	0.690363	1	1	25	1.033	0.463188	0.265167	2	1.90513	0.283042	0.245949	18	1.97484	0.00464313	0.00142272	365
gsb_SOLEXA	33	0.326998	1	1	3	0.300559	0.998081	1	12	0.508628	0.997981	1	323	0.562123	1	1	17	0.497516	0.999866	1	50	0.48624	1	1	379	0.702942	1	1	45	0.420528	1	1	285	0.521162	1	1	6	0.454375	0.9927	0.490332	3	4.84565	0.0220494	0.0328454	11	2.23574	0.0107562	0.00317454	162
her_SOLEXA_10	49	0.729162	0.994436	1	6	0.996236	0.563731	1	13	0.84603	0.772504	1	308	0.756198	1	1	16	0.736093	0.929309	1	57	0.81452	0.963734	1	399	0.908989	0.990522	1	54	0.697596	0.998888	1	340	0.800386	1	1	15	1.08941	0.403776	0.234843	2	5.15972	0.056025	0.0677326	3	1.12592	0.499804	0.113953	154
Hey_SOLEXA_5	41	0.488603	1	1	4	0.499345	0.964129	1	7	0.362886	0.999743	1	280	0.563664	1	1	9	0.311864	0.999999	1	41	0.470946	1	1	341	0.730753	1	1	37	0.419414	1	1	256	0.534737	1	1	9	0.797995	0.803068	0.424716	1	2.5979	0.323031	0.270824	5	1.66987	0.18136	0.0440639	125
hkb_SOLEXA_5	5	0.120775	1	1	2	0.456448	0.937526	1	3	0.304793	0.997407	1	79	0.326617	1	1	4	0.252725	0.999939	1	13	0.292133	1	1	159	0.538743	1	1	10	0.257644	1	1	67	0.30304	1	1	2	0.43876	0.946911	0.477138	1	7.28431	0.128944	0.134454	0	0	1	0.215726	54
HLH106_SOLEXA_5_4	118	0.723331	0.999988	1	10	0.691345	0.927852	1	18	0.501041	0.999871	1	747	0.844874	1	1	34	0.738483	0.986173	1	102	0.696443	0.999998	1	780	1.02331	0.203842	0.297103	134	0.725758	0.999995	1	745	0.838588	1	1	41	1.65555	0.000815653	0.00073708	1	1.15015	0.591444	0.4744	19	2.54492	0.000182468	6.36085e-05	406
HLH4C_da_SOLEXA_5	124	0.969124	0.666215	1	6	0.609381	0.937464	1	15	0.619338	0.986877	1	791	1.03661	0.0953659	0.171505	15	0.455391	0.999952	1	63	0.605429	0.999999	1	893	1.17179	3.12313e-10	5.52745e-10	139	0.965712	0.690353	1	772	1.02571	0.183971	0.323035	30	1.80338	0.0011225	0.000989825	1	1.86683	0.420471	0.347279	19	2.06958	0.00218483	0.000705405	613
Hr39_SOLEXA	79	0.866381	0.927882	1	5	0.676316	0.870835	1	10	0.538189	0.991478	1	557	0.976278	0.767727	1	13	0.505969	0.998894	1	63	0.75135	0.996201	1	668	1.07619	0.00894722	0.013573	114	1.01444	0.449228	0.807885	589	1.00102	0.496735	0.802695	18	1.5828	0.0353559	0.0251036	3	7.96071	0.00571906	0.0110948	16	2.71362	0.000294538	0.000101209	389
Hr46_SOLEXA	163	0.968541	0.693095	1	14	1.01726	0.516591	1	30	0.852678	0.853376	1	976	1.01059	0.329317	0.564905	41	0.908924	0.784429	1	141	0.922544	0.885475	1	1013	1.19751	6.2884e-15	1.25207e-14	196	0.97287	0.683204	1	1009	1.04103	0.0387619	0.0758237	38	1.57937	0.00296756	0.00251539	5	7.06274	0.000476977	0.00189479	26	3.48869	2.87264e-08	1.24499e-08	616
Hr78_SOLEXA	74	0.958933	0.669389	1	8	1.20787	0.343058	1	15	0.880743	0.732792	1	475	0.973093	0.773761	1	21	0.903956	0.723342	1	74	0.933726	0.760013	1	534	1.04499	0.111083	0.16405	82	0.864133	0.934536	1	496	1.00169	0.491176	0.799506	15	1.35253	0.143425	0.0910314	0	0	1	0.748152	12	4.13519	3.60571e-05	1.29447e-05	271
Hr83_SOLEXA	153	0.976854	0.642956	1	13	1.03076	0.498571	1	35	1.07216	0.354846	1	889	0.978435	0.821407	1	35	0.81566	0.932245	1	120	0.845658	0.988151	1	926	1.15262	5.1603e-09	8.92052e-09	177	0.955646	0.765677	1	918	1.01097	0.332815	0.566548	47	1.91234	8.97296e-06	1.22642e-05	3	3.77797	0.0419179	0.0546366	27	3.66175	5.44791e-09	2.54448e-09	532
Hsf_compiled	32	0.728585	0.979969	1	4	1.01043	0.563038	1	6	0.616819	0.927786	1	220	0.744628	1	1	7	0.456994	0.995446	1	27	0.554408	0.999875	1	294	0.87108	0.997832	1	35	0.662691	0.997613	1	207	0.707086	1	1	11	1.62555	0.0756521	0.0507389	1	7.00943	0.133668	0.137659	8	6.18872	4.54804e-05	1.62068e-05	155
h_SOLEXA_5	34	0.373353	1	1	5	0.532043	0.964386	1	10	0.457075	0.998988	1	221	0.439076	1	1	13	0.408635	0.999986	1	32	0.342762	1	1	297	0.630878	1	1	30	0.328712	1	1	213	0.44432	1	1	8	0.667604	0.918999	0.47177	1	2.01902	0.395748	0.328486	2	0.55744	0.877081	0.192665	102
kay_Jra_SANGER	78	0.962496	0.660147	1	7	1.06642	0.48687	1	15	0.843195	0.790226	1	477	0.974376	0.763544	1	19	0.85746	0.795583	1	69	0.870636	0.910585	1	568	1.14195	7.19256e-05	0.000113755	84	0.898955	0.868563	1	496	1.00397	0.466515	0.770614	22	1.63121	0.0156237	0.0118636	2	5.80469	0.0453422	0.0577466	17	4.66957	1.50587e-07	6.29936e-08	293
ken_SOLEXA_5	111	0.852289	0.974883	1	7	0.634617	0.934802	1	20	0.727264	0.95432	1	717	0.930088	0.995356	1	18	0.476507	0.999973	1	82	0.668175	0.999997	1	798	1.11116	6.29596e-05	0.000100286	135	0.867928	0.972237	1	708	0.893279	0.999973	1	24	1.16602	0.242704	0.14662	2	3.24454	0.124546	0.130685	19	3.53913	1.92904e-06	7.30708e-07	472
klu_SOLEXA_5	71	0.642332	0.999995	1	9	0.839101	0.758616	1	20	0.794418	0.889235	1	435	0.699275	1	1	22	0.61323	0.997713	1	69	0.646832	0.999995	1	490	0.86911	0.999961	1	83	0.697179	0.99994	1	417	0.687624	1	1	15	0.994387	0.548306	0.309041	2	4.4759	0.0720185	0.0834403	8	1.23774	0.320034	0.0751017	245
Kr_SOLEXA_2.5	109	0.616935	1	1	12	0.735047	0.909565	1	24	0.598066	0.998975	1	725	0.762821	1	1	29	0.554296	0.999982	1	109	0.661864	1	1	784	1.00911	0.376227	0.531003	134	0.642677	1	1	734	0.765052	1	1	31	1.24939	0.113638	0.0735245	3	4.23764	0.0312731	0.0432556	13	1.67611	0.0481221	0.012933	414
l_3_neo38_SOLEXA_2.5	32	0.329336	1	1	3	0.29335	0.998468	1	5	0.211928	1	1	230	0.431952	1	1	11	0.319619	1	1	37	0.373939	1	1	352	0.75039	1	1	43	0.421259	1	1	228	0.455564	1	1	8	0.649767	0.931905	0.475288	1	3.02033	0.284656	0.246069	7	1.56083	0.163514	0.0401335	167
lola_PD_SOLEXA_5	58	0.473254	1	1	4	0.348732	0.997773	1	10	0.376732	0.999966	1	497	0.745791	1	1	21	0.567551	0.999414	1	66	0.609874	1	1	562	0.926423	0.98999	1	79	0.670939	0.999985	1	448	0.729637	1	1	23	1.72946	0.00696931	0.00556242	2	3.8299	0.0942714	0.103474	13	1.88083	0.0218208	0.00636201	303
lola_PO_SOLEXA	55	0.45333	1	1	7	0.615729	0.946661	1	14	0.540518	0.997494	1	411	0.606056	1	1	18	0.492085	0.999936	1	59	0.552473	1	1	507	0.750234	1	1	69	0.53223	1	1	415	0.621905	1	1	13	0.848584	0.770559	0.411005	3	5.92819	0.0128669	0.0201985	15	1.46922	0.087874	0.0223669	284
lola_PQ_SOLEXA	174	0.921808	0.902018	1	11	0.70369	0.927684	1	27	0.69836	0.987536	1	1035	0.985371	0.761345	1	31	0.619163	0.99967	1	126	0.800936	0.999116	1	1074	1.1721	3.42652e-13	6.42113e-13	205	0.91536	0.935711	1	1037	0.977657	0.858743	1	54	1.80678	9.58022e-06	1.26316e-05	5	4.94016	0.00240718	0.00565647	28	2.45119	9.97342e-06	3.69069e-06	698
lola_PY_SOLEXA_5	118	0.740636	0.999951	1	7	0.49494	0.991453	1	25	0.714247	0.977766	1	715	0.814163	1	1	24	0.522679	0.999979	1	115	0.787977	0.999241	1	788	1.00555	0.426677	0.598422	131	0.722569	0.999996	1	718	0.815887	1	1	23	1.14354	0.279441	0.167886	6	8.19485	4.72015e-05	0.000463235	19	1.97049	0.00374799	0.00117846	467
Mad_FlyReg	70	0.3761	1	1	6	0.331768	0.999895	1	19	0.455323	0.999994	1	536	0.587795	1	1	26	0.487935	0.999999	1	89	0.573688	1	1	555	0.728563	1	1	72	0.411804	1	1	457	0.532257	1	1	22	1.10938	0.33623	0.199808	4	3.41609	0.0254093	0.0365452	9	0.635887	0.949703	0.207669	292
Max_Mnt_SOLEXA_5	84	0.662883	0.999996	1	6	0.512514	0.981669	1	10	0.34959	0.999993	1	502	0.693618	1	1	17	0.427543	0.999998	1	60	0.489541	1	1	549	0.86653	0.999993	1	86	0.630879	1	1	500	0.71151	1	1	13	0.762089	0.880595	0.45634	2	2.98394	0.142837	0.141849	11	2.00464	0.0223592	0.00647971	274
Med_FlyReg	81	0.440756	1	1	9	0.517248	0.994362	1	17	0.412116	0.999999	1	600	0.644147	1	1	28	0.532142	0.999994	1	94	0.603452	1	1	632	0.794689	1	1	91	0.473515	1	1	563	0.613057	1	1	20	0.852901	0.80552	0.424716	4	3.36961	0.0265791	0.0379009	15	1.12927	0.350849	0.0819333	330
Met_SOLEXA_5	144	0.636521	1	1	11	0.523519	0.997231	1	26	0.507237	0.999995	1	884	0.776311	1	1	36	0.57133	0.999996	1	121	0.621901	1	1	847	0.968857	0.901097	1	160	0.649996	1	1	866	0.763474	1	1	34	1.04857	0.410652	0.236328	3	2.50449	0.112761	0.120594	14	1.69277	0.0384478	0.0104497	429
opa_SOLEXA_5	40	0.419519	1	1	7	0.736246	0.849908	1	12	0.552235	0.99371	1	278	0.536623	1	1	17	0.545527	0.999052	1	46	0.516621	1	1	392	0.771728	1	1	55	0.603118	0.999995	1	258	0.538915	1	1	10	0.921207	0.652154	0.358338	3	6.51754	0.00994164	0.0169262	12	1.80863	0.0349307	0.0096575	203
ovo_SOLEXA_5	45	0.591221	0.999985	1	0	0	1	1	7	0.409428	0.998647	1	291	0.623773	1	1	11	0.438636	0.999746	1	36	0.454018	1	1	383	0.81488	1	1	52	0.597804	0.999994	1	341	0.738622	1	1	11	0.987673	0.561983	0.315126	1	2.83588	0.300244	0.257085	6	2.17642	0.0588626	0.0156447	172
pad_SOLEXA_5	72	0.448447	1	1	5	0.322653	0.999738	1	21	0.574788	0.999049	1	485	0.589713	1	1	22	0.467835	0.999999	1	79	0.563013	1	1	602	0.822301	1	1	79	0.471604	1	1	496	0.618512	1	1	21	1.28413	0.141152	0.0902579	3	3.17521	0.0644867	0.0757664	14	1.06885	0.438102	0.101326	359
pfk_SOLEXA	99	0.633981	1	1	9	0.617516	0.965178	1	16	0.459934	0.999955	1	618	0.723455	1	1	23	0.495211	0.999994	1	71	0.505001	1	1	735	0.963113	0.915294	1	131	0.779664	0.999605	1	622	0.746695	1	1	25	1.21738	0.175711	0.109788	1	1.43436	0.510191	0.4132	18	1.93288	0.00577577	0.00173659	464
pho_SOLEXA_5	149	0.976168	0.644759	1	12	0.92661	0.656631	1	30	0.912088	0.735688	1	763	0.965241	0.907362	1	31	0.764422	0.96701	1	118	0.9297	0.834859	1	722	1.01967	0.255367	0.365044	122	0.817126	0.995294	1	722	0.958867	0.933851	1	21	1.20452	0.21544	0.131603	4	2.63943	0.057775	0.0693457	13	1.06317	0.450967	0.103308	381
Poxm_SOLEXA	199	0.739516	1	1	20	0.847455	0.8337	1	42	0.723711	0.995377	1	1123	0.84766	1	1	48	0.702556	0.999437	1	160	0.745382	1	1	1125	1.03187	0.0617125	0.0917459	234	0.753786	1	1	1145	0.856895	1	1	47	1.2989	0.0343453	0.0245455	7	3.81305	0.00114243	0.00352184	35	1.68257	0.00145085	0.000473056	727
Rel_SANGER	24	0.7428	0.953135	1	1	0.340692	0.949807	1	2	0.282769	0.993976	1	134	0.646064	1	1	4	0.337467	0.998073	1	17	0.489178	0.999826	1	225	0.799682	0.999971	1	16	0.465282	0.999909	1	123	0.592581	1	1	7	1.73208	0.108625	0.0706992	2	14.86	0.00771879	0.0141515	6	3.39456	0.00870516	0.0026011	108
rib_SOLEXA	359	0.917594	0.988617	1	36	1.08791	0.300628	1	74	0.880939	0.926554	1	1730	0.997061	0.610501	1	106	1.1558	0.0217011	0.219971	291	0.972022	0.781852	1	1554	1.1881	1.77919e-29	4.83854e-29	444	0.904001	0.998645	1	1822	1.01078	0.173948	0.30786	128	1.8244	5.44819e-14	5.37277e-13	7	4.7196	0.000307576	0.00146615	51	3.651	2.0447e-16	1.78844e-16	943
shn_F1_2_SOLEXA_2.5	52	0.866842	0.880334	1	1	0.189759	0.995648	1	7	0.56161	0.969159	1	309	0.77688	1	1	8	0.394541	0.999649	1	30	0.499719	0.999998	1	445	0.928952	0.973374	1	43	0.587424	0.999981	1	297	0.73687	1	1	15	1.77332	0.0218268	0.0161259	1	5.02027	0.18184	0.1714	9	2.11897	0.0272864	0.00767639	264
Side_SOLEXA_5	46	0.441949	1	1	3	0.285556	0.998816	1	8	0.321985	0.999989	1	278	0.489818	1	1	9	0.252725	1	1	44	0.418379	1	1	327	0.652011	1	1	32	0.309318	1	1	250	0.460823	1	1	9	0.65814	0.936155	0.475288	4	6.94393	0.00211351	0.00518549	6	1.83416	0.110642	0.0275784	93
sob_F3_5_SOLEXA_5	76	0.477547	1	1	11	0.702171	0.928905	1	16	0.42471	0.999994	1	561	0.649228	1	1	38	0.744847	0.989001	1	94	0.598277	1	1	554	0.836447	1	1	109	0.602911	1	1	532	0.625473	1	1	38	1.44657	0.0123794	0.00966866	3	4.00899	0.0360552	0.0485111	7	2.03327	0.0580947	0.0155264	198
sr_SOLEXA_5	74	0.518044	1	1	12	0.844932	0.777546	1	18	0.549456	0.99907	1	464	0.607702	1	1	25	0.567497	0.999839	1	73	0.561994	1	1	550	0.825071	1	1	78	0.544932	1	1	428	0.593945	1	1	17	1.07987	0.40706	0.235501	3	4.72246	0.0235939	0.0342292	13	1.36883	0.156769	0.0386752	307
Stat92E_SELEX	13	0.501572	0.99869	1	1	0.363754	0.93916	1	2	0.31673	0.988048	1	81	0.466663	1	1	4	0.368643	0.995634	1	13	0.398622	0.999984	1	181	0.760301	0.999995	1	17	0.546218	0.998555	1	108	0.619858	1	1	8	2.33204	0.020506	0.0152532	1	10.0405	0.0951935	0.103803	4	6.06495	0.00421347	0.00131621	70
sug_SOLEXA_5	19	0.382997	1	1	5	1.01389	0.552285	1	8	0.709402	0.881935	1	163	0.563351	1	1	8	0.457191	0.997312	1	31	0.623852	0.998997	1	243	0.703083	1	1	24	0.513689	0.999956	1	153	0.600593	1	1	6	1.19326	0.389048	0.227487	1	4.64375	0.195136	0.179867	6	1.58492	0.179421	0.0438142	107
SuH_compiled	174	0.842504	0.996965	1	17	0.942655	0.646932	1	32	0.705021	0.991822	1	962	0.881683	1	1	46	0.820227	0.95736	1	146	0.811013	0.999438	1	939	1.06441	0.00463389	0.0071266	189	0.798153	0.999915	1	1002	0.901416	0.999999	1	35	1.13191	0.240055	0.145825	3	3.48281	0.0513843	0.0630357	22	3.10589	2.51022e-06	9.43429e-07	494
tai_Met_SOLEXA_5	145	0.710152	1	1	12	0.644543	0.972326	1	25	0.548407	0.999912	1	877	0.827542	1	1	38	0.65459	0.999649	1	110	0.610634	1	1	842	1.01072	0.345819	0.491195	160	0.715818	1	1	866	0.815082	1	1	41	1.33406	0.0324653	0.0233545	5	4.69066	0.00302492	0.00681988	17	2.26503	0.00145535	0.000473056	415
tai_SOLEXA_5	85	0.500533	1	1	11	0.676597	0.947623	1	14	0.35784	1	1	550	0.627174	1	1	22	0.432569	1	1	72	0.465296	1	1	585	0.835759	1	1	94	0.541905	1	1	531	0.618559	1	1	21	0.961027	0.610116	0.338642	4	4.11634	0.0135877	0.0209902	9	1.3868	0.203031	0.0490812	253
tgo_sima_SOLEXA_5	82	0.620676	1	1	4	0.324335	0.998955	1	13	0.43348	0.999931	1	477	0.638216	1	1	21	0.508572	0.999964	1	71	0.552496	1	1	551	0.836167	1	1	83	0.568059	1	1	489	0.660731	1	1	20	1.11999	0.330863	0.197693	4	5.73745	0.00423224	0.00922192	13	2.35779	0.0037175	0.00117656	250
tgo_ss_SOLEXA_5	52	0.422075	1	1	7	0.583597	0.96371	1	11	0.383224	0.99998	1	394	0.578316	1	1	27	0.676346	0.993954	1	78	0.639712	0.999999	1	474	0.806585	1	1	62	0.442343	1	1	394	0.571273	1	1	21	1.10888	0.342156	0.202231	2	3.02033	0.140054	0.140761	7	1.79893	0.0962417	0.0242402	197
Tkr_SOLEXA	245	0.978935	0.669565	1	22	1.06505	0.408284	1	58	1.07254	0.292959	1	1331	1.05349	0.00139538	0.0028812	57	0.900583	0.854495	1	204	0.961186	0.782632	1	1200	1.23051	1.63474e-24	4.00602e-24	308	1.02104	0.339721	0.626097	1297	1.00555	0.38484	0.645258	85	1.7243	9.53825e-08	1.76771e-07	7	5.50953	0.000115696	0.000699556	33	4.24752	1.64266e-12	1.02628e-12	592
toy_SOLEXA	120	0.539098	1	1	15	0.718517	0.947195	1	28	0.554278	0.999958	1	750	0.671664	1	1	41	0.65415	0.999824	1	114	0.587359	1	1	814	0.919999	0.999541	1	156	0.610361	1	1	783	0.688736	1	1	35	1.01058	0.501108	0.283902	6	5.0316	0.000695898	0.0024188	17	1.59901	0.0381082	0.0104163	441
trem_SELEX	62	0.377612	1	1	8	0.484012	0.995939	1	11	0.293142	1	1	392	0.486172	1	1	17	0.351262	1	1	52	0.374611	1	1	489	0.69572	1	1	64	0.397914	1	1	353	0.459089	1	1	8	0.445652	0.99797	0.490332	2	2.29321	0.215813	0.19767	11	0.78896	0.831649	0.185222	251
Trl_FlyReg	205	0.751173	1	1	21	0.81211	0.89252	1	47	0.756563	0.991592	1	1038	0.805699	1	1	62	0.853636	0.954348	1	189	0.839861	0.999457	1	1037	1.04775	0.0169015	0.0254665	228	0.707985	1	1	1110	0.845165	1	1	64	1.50488	0.000385247	0.000379499	6	4.03804	0.00221964	0.00536695	24	1.77511	0.0044297	0.00136602	601
ttk_PA_SOLEXA_5	53	0.440036	1	1	4	0.331381	0.998681	1	8	0.284093	0.999999	1	370	0.565723	1	1	15	0.384384	1	1	55	0.479935	1	1	479	0.830004	1	1	56	0.430749	1	1	363	0.564834	1	1	14	0.951815	0.616518	0.340467	5	9.93316	9.62097e-05	0.000697888	10	1.68097	0.0760483	0.0195639	236
Usf_SOLEXA_5	67	0.585939	1	1	7	0.656257	0.919584	1	13	0.497163	0.999061	1	468	0.739474	1	1	21	0.601272	0.998031	1	69	0.637595	0.999998	1	489	0.874456	0.999918	1	83	0.674172	0.999988	1	463	0.747208	1	1	21	1.28045	0.144027	0.0910314	2	3.13502	0.131785	0.136564	9	2.56506	0.0088846	0.00263833	201
usp_SOLEXA	56	0.683114	0.999541	1	6	0.857703	0.709049	1	13	0.74457	0.897624	1	423	0.861588	0.999935	1	19	0.787464	0.895117	1	54	0.709758	0.998479	1	522	0.988362	0.638356	0.873333	70	0.749711	0.997232	1	429	0.856078	0.999972	1	15	1.44434	0.0962478	0.0633983	0	0	1	0.748152	13	3.109	0.000305289	0.000103426	291
Xrp1_CG6272_SOLEXA	159	0.985283	0.598557	1	14	1.06711	0.440874	1	29	0.860549	0.8354	1	1018	1.1135	1.27769e-06	3.13105e-06	49	1.11586	0.211263	1	130	0.895621	0.94029	1	949	1.22753	7.04949e-17	1.44223e-16	204	1.04184	0.2632	0.514857	996	1.08152	0.000366639	0.00080951	39	1.33213	0.0372899	0.0259708	4	7.24878	0.001804	0.00472624	19	4.15108	1.72734e-07	7.16353e-08	498
[truncated: 3 more columns]
