# Supplementary material for: Defense against territorial intrusion is associated with DNA methylation changes in the honey bee brain
Source: BMC Genomics. 2018 Mar 26;19:216. doi: 10.1186/s12864-018-4594-0 (PMC5870497; doi:10.1186/s12864-018-4594-0)
Supplement: Supplementary file 6 — Table S5. Summary of samples and WGBS sequencing. (XLSX 43 kb) [file 12864_2018_4594_MOESM6_ESM.xlsx]

## Sheet: Sheet1
Table S5 - Summary of samples and WGBS sequencing
Sample	Tissue	Species	Colony	Caste	Age	Sample description	Sequencing Library	Sequencer	Read length	Library type	Aligned pairs	# CpG's covered with at least 5 reads	Average coverage over all CpGs	# Cpgs covered with at least 5 reads and minimum 10% methylation	Conversion rate (based on lambda DNA spike-in)	Conversion rate (based on MethPipe)
C1_5min	whole brain	Apis mellifera ligustica	R24 - Single drone inseminated (SDI)	Worker	8-day-old	Control bee collected 5 min post interaction	bisulfite converted gDNA	Illumina HiSeq 2500	100	paired-end	9102387	3695710	4.225	185479	NA	99.4018
C2_5min	whole brain	Apis mellifera ligustica	R24 - Single drone inseminated (SDI)	Worker	8-day-old	Control bee collected 5 min post interaction	bisulfite converted gDNA	Illumina HiSeq 2500	100	paired-end	9737724	4096532	4.59	198157	NA	99.3911
C3_5min	whole brain	Apis mellifera ligustica	R24 - Single drone inseminated (SDI)	Worker	8-day-old	Control bee collected 5 min post interaction	bisulfite converted gDNA	Illumina HiSeq 2500	100	paired-end	8577641	3292129	3.89	174244	NA	99.3827
C4_5min	whole brain	Apis mellifera ligustica	R24 - Single drone inseminated (SDI)	Worker	8-day-old	Control bee collected 5 min post interaction	bisulfite converted gDNA	Illumina HiSeq 2500	100	paired-end	13370167	7335569	7.741	282368	NA	99.4035
C5_5min	whole brain	Apis mellifera ligustica	R24 - Single drone inseminated (SDI)	Worker	8-day-old	Control bee collected 5 min post interaction	bisulfite converted gDNA	Illumina HiSeq 2500	100	paired-end	8433998	3043608	3.702	164519	NA	99.3847
C6_5min	whole brain	Apis mellifera ligustica	R24 - Single drone inseminated (SDI)	Worker	8-day-old	Control bee collected 5 min post interaction	bisulfite converted gDNA	Illumina HiSeq 2500	100	paired-end	9953531	3978393	4.537	195390	NA	99.3963
A1_5min	whole brain	Apis mellifera ligustica	R24 - Single drone inseminated (SDI)	Worker	8-day-old	Aggressive bee collected 5 min post interaction	bisulfite converted gDNA	Illumina HiSeq 2500	100	paired-end	12036616	5018186	5.628	223276	NA	99.3929
A2_5min	whole brain	Apis mellifera ligustica	R24 - Single drone inseminated (SDI)	Worker	8-day-old	Aggressive bee collected 5 min post interaction	bisulfite converted gDNA	Illumina HiSeq 2500	100	paired-end	30703476	7948974	12.924	227943	NA	99.3872
A3_5min	whole brain	Apis mellifera ligustica	R24 - Single drone inseminated (SDI)	Worker	8-day-old	Aggressive bee collected 5 min post interaction	bisulfite converted gDNA	Illumina HiSeq 2500	100	paired-end	6640438	2304120	3.031	130963	NA	99.4019
A4_5min	whole brain	Apis mellifera ligustica	R24 - Single drone inseminated (SDI)	Worker	8-day-old	Aggressive bee collected 5 min post interaction	bisulfite converted gDNA	Illumina HiSeq 2500	100	paired-end	13778660	5064810	5.942	217331	NA	99.4032
A5_5min	whole brain	Apis mellifera ligustica	R24 - Single drone inseminated (SDI)	Worker	8-day-old	Aggressive bee collected 5 min post interaction	bisulfite converted gDNA	Illumina HiSeq 2500	100	paired-end	6552018	1909466	2.707	114562	NA	99.3881
A6_5min	whole brain	Apis mellifera ligustica	R24 - Single drone inseminated (SDI)	Worker	8-day-old	Aggressive bee collected 5 min post interaction	bisulfite converted gDNA	Illumina HiSeq 2500	100	paired-end	15053689	4902935	6.102	206773	NA	99.4007
C1_120min	whole brain	Apis mellifera ligustica	R24 - Single drone inseminated (SDI)	Worker	8-day-old	Control bee collected 120 min post interaction	bisulfite converted gDNA	Illumina HiSeq 2500	100	paired-end	17349456	4531208	7.035	139820	99.726	99.5042
C2_120min	whole brain	Apis mellifera ligustica	R24 - Single drone inseminated (SDI)	Worker	8-day-old	Control bee collected 120 min post interaction	bisulfite converted gDNA	Illumina HiSeq 2500	100	paired-end	10920175	3947867	5.334	135223	99.745	99.5583
C3_120min	whole brain	Apis mellifera ligustica	R24 - Single drone inseminated (SDI)	Worker	8-day-old	Control bee collected 120 min post interaction	bisulfite converted gDNA	Illumina HiSeq 2500	100	paired-end	16762159	4404243	6.876	139515	99.748	99.4992
C4_120min	whole brain	Apis mellifera ligustica	R24 - Single drone inseminated (SDI)	Worker	8-day-old	Control bee collected 120 min post interaction	bisulfite converted gDNA	Illumina HiSeq 2500	100	paired-end	18988005	3674961	5.56	141303	99.655	99.3143
C5_120min	whole brain	Apis mellifera ligustica	R24 - Single drone inseminated (SDI)	Worker	8-day-old	Control bee collected 120 min post interaction	bisulfite converted gDNA	Illumina HiSeq 2500	100	paired-end	8585266	4103902	6.529	134966	99.679	99.4881
C6_120min	whole brain	Apis mellifera ligustica	R24 - Single drone inseminated (SDI)	Worker	8-day-old	Control bee collected 120 min post interaction	bisulfite converted gDNA	Illumina HiSeq 2500	100	paired-end	20240872	3684225	5.903	136140	99.6662	99.3545
A1_120min	whole brain	Apis mellifera ligustica	R24 - Single drone inseminated (SDI)	Worker	8-day-old	Aggressive bee collected 120 min post interaction	bisulfite converted gDNA	Illumina HiSeq 2500	100	paired-end	16740717	3467721	5.142	139598	99.661	99.3563
A2_120min	whole brain	Apis mellifera ligustica	R24 - Single drone inseminated (SDI)	Worker	8-day-old	Aggressive bee collected 120 min post interaction	bisulfite converted gDNA	Illumina HiSeq 2500	100	paired-end	12713688	4783294	6.749	143785	99.654	99.5303
A3_120min	whole brain	Apis mellifera ligustica	R24 - Single drone inseminated (SDI)	Worker	8-day-old	Aggressive bee collected 120 min post interaction	bisulfite converted gDNA	Illumina HiSeq 2500	100	paired-end	8756809	3964635	6.071	133913	99.793	99.5024
A4_120min	whole brain	Apis mellifera ligustica	R24 - Single drone inseminated (SDI)	Worker	8-day-old	Aggressive bee collected 120 min post interaction	bisulfite converted gDNA	Illumina HiSeq 2500	100	paired-end	15653156	3623595	5.052	136952	99.7703	99.4442
A5_120min	whole brain	Apis mellifera ligustica	R24 - Single drone inseminated (SDI)	Worker	8-day-old	Aggressive bee collected 120 min post interaction	bisulfite converted gDNA	Illumina HiSeq 2500	100	paired-end	19777741	4138368	6.133	148459	99.734	99.3882
A6_120min	whole brain	Apis mellifera ligustica	R24 - Single drone inseminated (SDI)	Worker	8-day-old	Aggressive bee collected 120 min post interaction	bisulfite converted gDNA	Illumina HiSeq 2500	100	paired-end	16791120	3800600	5.392	147470	99.475	99.3893
